# Supplementary material for: 1-(2-Chloro­benz­yl)-3-methyl-2,6-diphenyl­piperidine
Source: Acta Crystallogr Sect E Struct Rep Online. 2012 Jun 30;68(Pt 7):o2300. doi: 10.1107/S1600536812029200 (PMC3394076; doi:10.1107/S1600536812029200)
Supplement: Supplementary file 2 [file e-68-o2300-Isup2.hkl]

# 
# h,k,l, Fc-squared, Fo-squared, sigma(Fo-squared) and status flag 
# 
data_I
_shelx_title '  P-1' 
_shelx_refln_list_code          4 
_shelx_F_calc_maximum      118.42 
_exptl_crystal_F_000       400.00 
_reflns_d_resolution_high  0.7681 
 
loop_ 
 _symmetry_equiv_pos_as_xyz 
 'x, y, z' 
 '-x, -y, -z' 
 
_cell_length_a    10.0878 
_cell_length_b    10.2837 
_cell_length_c    11.3583 
_cell_angle_alpha  94.150 
_cell_angle_beta  107.713 
_cell_angle_gamma 111.065 
 
_shelx_F_squared_multiplier     1.000 
 
loop_ 
 _refln_index_h 
 _refln_index_k 
 _refln_index_l 
 _refln_F_squared_calc 
 _refln_F_squared_meas 
 _refln_F_squared_sigma 
 _refln_observed_status 
   2   0   0      681.68      788.89      9.20 o 
   3   0   0      485.24      499.22      8.99 o 
   4   0   0       43.93       45.43      5.66 o 
   5   0   0       22.74       15.88      2.21 o 
   6   0   0      104.36      127.21      6.01 o 
   7   0   0      450.45      476.88     12.26 o 
   8   0   0       36.27       33.79      3.69 o 
   9   0   0        3.06       -0.77      6.17 o 
  10   0   0        0.24        6.83      6.41 o 
  11   0   0        4.82        1.04      6.75 o 
 -11   1   0        0.21       -0.64      7.11 o 
 -10   1   0        7.13        9.26      6.86 o 
  -9   1   0       21.88        3.93      8.29 o 
  -8   1   0      215.98      188.45      8.68 o 
  -7   1   0      313.34      316.24     11.55 o 
  -6   1   0       80.04       84.61     13.00 o 
  -5   1   0        0.00        1.13      1.26 o 
  -4   1   0      128.30      136.37      5.92 o 
  -3   1   0       64.85      107.32      4.88 o 
  -2   1   0       68.32      156.85      6.92 o 
  -1   1   0      574.49      694.03     12.21 o 
   1   1   0    14024.23    13457.84     53.84 o 
   2   1   0     3084.96     2927.70     17.34 o 
   3   1   0      231.77      176.80      5.07 o 
   4   1   0       93.20       82.20      3.99 o 
   5   1   0       94.86      100.15      4.81 o 
   6   1   0       72.75       70.10      4.41 o 
   7   1   0      109.24       97.60      5.52 o 
   8   1   0        7.71        5.87      2.22 o 
   9   1   0        5.10       -0.92      6.68 o 
  10   1   0        1.92      -11.73     11.73 o 
  11   1   0        0.37        4.48      7.18 o 
 -12   2   0        2.66       -6.17      6.96 o 
 -11   2   0        2.43        6.39      6.35 o 
 -10   2   0        9.17       19.79      9.07 o 
  -9   2   0        1.51       -3.72      3.72 o 
  -8   2   0       73.47       82.88      9.29 o 
  -7   2   0        8.37       13.16      4.21 o 
  -6   2   0        3.84        7.10      2.11 o 
  -5   2   0      268.24      306.14     10.51 o 
  -4   2   0      227.57      225.59      8.38 o 
  -3   2   0     1910.35     1842.92     21.85 o 
  -2   2   0     1575.48     1442.25     19.91 o 
  -1   2   0     1274.00     1407.71     23.28 o 
   0   2   0     5219.90     5317.62     32.42 o 
   1   2   0      544.52      635.51      8.33 o 
   2   2   0      500.66      510.18      8.06 o 
   3   2   0     1636.53     1607.28     15.39 o 
   4   2   0      220.63      245.23      8.65 o 
   5   2   0       11.33       12.26      1.91 o 
   6   2   0        0.92        1.66      3.79 o 
   7   2   0       39.80       57.47      3.99 o 
   8   2   0       13.58       19.94      4.00 o 
   9   2   0       10.35       14.57      9.21 o 
  10   2   0        3.04       20.75     10.54 o 
 -12   3   0        7.67       12.49      7.60 o 
 -11   3   0       14.70       16.02     13.23 o 
 -10   3   0       37.66       43.18      8.79 o 
  -9   3   0       10.53       12.94      5.10 o 
  -8   3   0      173.58      175.42     14.18 o 
  -7   3   0      196.21      194.66     14.08 o 
  -6   3   0      162.63      122.58     37.17 o 
  -5   3   0       12.42       21.43      3.25 o 
  -4   3   0     1152.39     1140.54     20.63 o 
  -3   3   0      397.78      420.56     12.12 o 
  -2   3   0      161.61      144.14      9.59 o 
  -1   3   0      188.65      154.72      9.46 o 
   0   3   0       78.27       63.90      3.35 o 
   1   3   0     1181.56     1172.81     13.54 o 
   2   3   0      243.04      262.84      6.74 o 
   3   3   0       53.32      167.01     16.68 o 
   4   3   0      170.97      173.30      5.92 o 
   5   3   0       36.92       37.41      4.90 o 
   6   3   0       26.58       35.39      3.11 o 
   7   3   0       98.26       97.53      8.57 o 
   8   3   0       12.04       14.70      9.17 o 
   9   3   0       12.63        2.63      6.98 o 
  10   3   0        5.54       13.87      9.39 o 
 -12   4   0        0.26        4.38      6.13 o 
 -11   4   0        2.64        7.99      6.47 o 
 -10   4   0       33.68       45.17      9.16 o 
  -9   4   0       22.90       12.20      5.00 o 
  -8   4   0       68.51       65.98      9.68 o 
  -7   4   0       44.60       33.78      4.80 o 
  -6   4   0      145.79      123.10      8.59 o 
  -5   4   0       14.10       11.55      7.72 o 
  -4   4   0      275.54      282.66     16.89 o 
  -3   4   0     3126.48     3003.67     50.97 o 
  -2   4   0      801.72      811.20     25.15 o 
  -1   4   0     1327.57     1341.17     15.80 o 
   0   4   0       52.17       66.03      3.84 o 
   1   4   0      291.74      359.12      8.64 o 
   2   4   0        1.15        3.64      1.45 o 
   3   4   0       20.58       15.55      2.31 o 
   4   4   0      327.90      362.61      9.39 o 
   5   4   0        0.02        4.51      1.73 o 
   6   4   0       25.20       29.35      2.82 o 
   7   4   0        2.07       -3.62      4.13 o 
   8   4   0        3.28       12.60      9.06 o 
   9   4   0        9.83        8.42      9.60 o 
 -12   5   0        0.15       -0.74      3.35 o 
 -11   5   0        4.65        8.60      5.02 o 
 -10   5   0       47.36       33.54      8.34 o 
  -9   5   0        5.39       17.81      6.14 o 
  -8   5   0       18.97       17.19      6.16 o 
  -7   5   0      149.22      139.69     14.05 o 
  -6   5   0        8.92       10.11      4.57 o 
  -5   5   0        5.23        4.56      3.01 o 
  -4   5   0      118.58      103.06     11.08 o 
  -3   5   0      403.76      445.95     21.29 o 
  -2   5   0      713.59      713.27     14.90 o 
  -1   5   0     1330.06     1415.58     18.20 o 
   0   5   0      610.34      586.08     12.18 o 
   1   5   0        7.18        9.97      2.13 o 
   2   5   0      289.23      299.95      9.01 o 
   3   5   0        2.61        4.75      3.86 o 
   4   5   0       27.71       23.20      3.12 o 
   5   5   0       10.24        2.67      1.82 o 
   6   5   0        9.26       11.80      3.54 o 
   7   5   0       25.42       47.54     13.92 o 
   8   5   0        1.28       30.62     11.78 o 
 -12   6   0        0.63       11.14      6.00 o 
 -11   6   0        8.97        5.24      4.46 o 
 -10   6   0        0.35       11.37      6.13 o 
  -9   6   0        2.77        7.23      4.63 o 
  -8   6   0        0.21       -3.61      3.78 o 
  -7   6   0      148.70      158.55     15.60 o 
  -6   6   0      239.47      288.50     20.12 o 
  -5   6   0       90.31      114.06     12.88 o 
  -4   6   0      390.87      365.54     21.66 o 
  -3   6   0      319.70      285.08     18.37 o 
  -2   6   0      140.56      155.55      7.97 o 
  -1   6   0      574.78      565.51     14.78 o 
   0   6   0      474.06      484.69     13.52 o 
   1   6   0        0.15        4.50      2.27 o 
   2   6   0       87.60       74.85     10.65 o 
   3   6   0       64.93       45.35      6.04 o 
   4   6   0       40.28       32.51     15.03 o 
   5   6   0        1.48        2.52      1.52 o 
   6   6   0       22.57       21.03      9.74 o 
   7   6   0        0.56        4.79      7.25 o 
 -12   7   0        3.15       10.04      5.89 o 
 -11   7   0        1.67       -0.40      4.99 o 
 -10   7   0        0.53       14.77      6.52 o 
  -9   7   0        8.56        5.07      5.75 o 
  -8   7   0       10.48       10.49      5.38 o 
  -7   7   0      467.84      490.55     28.47 o 
  -6   7   0      570.13      582.17     30.29 o 
  -5   7   0       16.42       16.00      5.50 o 
  -4   7   0      196.84      164.49     15.37 o 
  -3   7   0       46.33       47.89      5.89 o 
  -2   7   0      124.14      108.35      7.35 o 
  -1   7   0      406.00      449.36     14.30 o 
   0   7   0      408.47      429.35     15.94 o 
   1   7   0     1174.31     1155.99     26.84 o 
   2   7   0      380.31      376.43     12.99 o 
   3   7   0       97.07       75.17      6.00 o 
   4   7   0       58.46       82.02      7.90 o 
   5   7   0       10.84       21.80     10.06 o 
   6   7   0       27.48       27.30     11.51 o 
   7   7   0       25.34       47.24     15.47 o 
 -12   8   0        3.89        6.60      5.17 o 
 -11   8   0        5.49        7.50      5.27 o 
 -10   8   0        0.31       -1.01      4.49 o 
  -9   8   0       19.11       27.31      8.21 o 
  -8   8   0       29.68       40.10      9.66 o 
  -7   8   0      140.81      133.00     15.89 o 
  -6   8   0        0.23        3.38      4.12 o 
  -5   8   0        0.38        2.70      4.02 o 
  -4   8   0      140.93      142.80     15.29 o 
  -3   8   0        4.99        0.17      3.50 o 
  -2   8   0      107.02      124.25     13.47 o 
  -1   8   0        7.87        5.06      2.89 o 
   0   8   0      134.95      173.79     11.13 o 
   1   8   0       36.00       32.84      4.98 o 
   2   8   0      264.93      306.67     10.82 o 
   3   8   0        6.41       10.45      3.88 o 
   4   8   0        4.21        9.50      7.61 o 
   5   8   0        6.05       11.48      9.09 o 
   6   8   0       11.53        2.26      7.65 o 
 -11   9   0        0.43       -1.87      5.13 o 
 -10   9   0       39.07       35.94     10.48 o 
  -9   9   0       14.39       15.46      7.66 o 
  -8   9   0       56.63       44.53     10.74 o 
  -7   9   0       86.49       92.51     14.77 o 
  -6   9   0        3.36       -2.31      4.84 o 
  -5   9   0        5.73        5.02      4.17 o 
  -4   9   0       14.60       12.09      5.75 o 
  -3   9   0       81.23       78.94     11.94 o 
  -2   9   0        0.12       -1.44      3.76 o 
  -1   9   0       49.21       46.43      9.26 o 
   0   9   0        0.14        4.46      2.99 o 
   1   9   0       56.39       40.33      6.55 o 
   2   9   0       23.38       25.06      5.00 o 
   3   9   0       68.92       57.17      9.67 o 
   4   9   0      116.24      202.13     26.70 o 
   5   9   0        8.47       21.78     10.79 o 
 -11  10   0        0.20       -4.93      4.93 o 
 -10  10   0        4.15       17.95      8.13 o 
  -9  10   0        1.66       -1.43      4.56 o 
  -8  10   0       15.27       17.26      7.72 o 
  -7  10   0       29.34       35.90     10.22 o 
  -6  10   0      124.68      101.53     15.30 o 
  -5  10   0      111.25      129.86     16.93 o 
  -4  10   0       42.71       52.77     11.10 o 
  -3  10   0       75.70       80.59     12.98 o 
  -2  10   0       39.79       34.65      8.97 o 
  -1  10   0        0.25        2.79      3.97 o 
   0  10   0      142.16      136.37     15.90 o 
   1  10   0       21.14       37.42      8.73 o 
   2  10   0       12.75        6.74      5.23 o 
 -10  11   0        5.54       15.39      8.17 o 
  -9  11   0       10.75       15.40      7.99 o 
  -8  11   0      120.10      159.74     20.77 o 
  -7  11   0       14.77       13.97      7.99 o 
  -6  11   0       24.36       19.22      7.24 o 
  -5  11   0       16.85        7.84      6.00 o 
  -4  11   0       56.99       70.60     12.95 o 
  -3  11   0        2.30        0.61      4.08 o 
  -2  11   0       62.57       61.76     12.05 o 
  -1  11   0       18.74       11.53      5.67 o 
   0  11   0       29.18       21.56      7.10 o 
   1  11   0       23.99       23.55      8.40 o 
  -9  12   0        4.58       21.97      9.51 o 
  -8  12   0        5.37       20.66      7.98 o 
  -7  12   0       12.13        1.99      5.42 o 
  -6  12   0       26.54       35.51     11.16 o 
  -5  12   0       23.04       12.05      6.59 o 
  -4  12   0        1.58       -6.34      6.34 o 
  -3  12   0       15.60       13.77      7.22 o 
  -2  12   0        5.75        8.56      6.47 o 
  -1  12   0        0.20        2.94      4.73 o 
   0  12   0        2.20        7.74      6.22 o 
  -7  13   0        4.16       29.48     12.10 o 
  -6  13   0       57.51       53.31     14.26 o 
  -5  13   0        3.12        3.80      5.63 o 
  -4  13   0       27.18       22.96      9.16 o 
  -3  13   0        3.25        4.03      6.45 o 
   2 -13   1        2.18       -2.56      5.65 o 
   3 -13   1       21.23       30.08     10.58 o 
   4 -13   1       23.50       41.96     11.84 o 
   5 -13   1       29.26       45.17     12.71 o 
   6 -13   1        8.64        5.01      6.86 o 
   7 -13   1       23.31       21.10     10.64 o 
   0 -12   1        2.17        7.17      6.58 o 
   1 -12   1       29.90       34.09     10.17 o 
   2 -12   1       15.42        7.70      5.70 o 
   3 -12   1        3.15       -6.23      6.23 o 
   4 -12   1       35.89       38.56     10.81 o 
   5 -12   1        0.57        4.65      6.47 o 
   6 -12   1       25.23        9.23      7.60 o 
   7 -12   1        3.35        1.14      4.90 o 
   8 -12   1       13.77       28.45      9.73 o 
   9 -12   1        4.36        3.74      5.69 o 
  -2 -11   1       65.19       86.88     13.96 o 
  -1 -11   1        0.77        0.18      9.44 o 
   0 -11   1      151.09      179.27     14.60 o 
   1 -11   1       70.98       72.86     13.42 o 
   2 -11   1       27.49       33.52      9.32 o 
   3 -11   1       12.04       21.88      7.85 o 
   4 -11   1       12.05        8.00      6.60 o 
   5 -11   1       45.98       53.34     12.51 o 
   6 -11   1        3.68        0.42      4.97 o 
   7 -11   1        0.01        3.34      5.37 o 
   8 -11   1       80.63      105.68     17.36 o 
   9 -11   1       12.97       15.81      7.99 o 
  10 -11   1        4.60        0.85      4.94 o 
  -3 -10   1        0.10       -3.92      3.92 o 
  -2 -10   1        1.51        6.42      3.67 o 
  -1 -10   1        0.99        6.47      3.37 o 
   0 -10   1       40.23       52.48      7.56 o 
   1 -10   1       22.93       19.20      5.06 o 
   2 -10   1       25.38       35.72      6.43 o 
   3 -10   1       45.65       52.83     11.39 o 
   4 -10   1      179.97      145.43     17.72 o 
   5 -10   1        1.98        5.12      5.12 o 
   6 -10   1      111.53      110.80     15.86 o 
   7 -10   1        0.25        5.49      6.34 o 
   8 -10   1       52.51       74.61     14.09 o 
   9 -10   1        0.82        0.50      4.28 o 
  10 -10   1       11.66        5.53      4.81 o 
  11 -10   1        5.33       13.20      7.47 o 
  -5  -9   1       21.04       18.54     11.45 o 
  -4  -9   1       36.91       23.62      9.91 o 
  -3  -9   1      119.75      138.89      9.52 o 
  -2  -9   1      566.93      536.72     21.02 o 
  -1  -9   1       54.64       42.61     11.99 o 
   0  -9   1       56.04       68.50      7.93 o 
   1  -9   1        1.18        4.92      3.03 o 
   2  -9   1      113.01      116.02     10.86 o 
   3  -9   1        7.55       10.66      5.93 o 
   4  -9   1       68.21       54.78     10.76 o 
   5  -9   1        6.35        1.54      4.60 o 
   6  -9   1       69.35       75.72     12.35 o 
   7  -9   1        0.64       -0.52      3.72 o 
   8  -9   1        0.47        3.49      4.77 o 
   9  -9   1        0.69        2.89      4.74 o 
  10  -9   1        0.00       -5.60      5.60 o 
  11  -9   1        0.35       -1.93      4.16 o 
  -6  -8   1       19.16       17.16      9.61 o 
  -5  -8   1        0.33       -1.22      6.93 o 
  -4  -8   1       24.07       21.39      5.05 o 
  -3  -8   1       71.13      104.75      9.96 o 
  -2  -8   1        1.39        4.78      3.39 o 
  -1  -8   1      328.81      323.98     22.05 o 
   0  -8   1       13.17        8.47      3.19 o 
   1  -8   1      268.50      300.81     15.17 o 
   2  -8   1        0.59        1.56      2.79 o 
   3  -8   1       26.48       20.53      4.95 o 
   4  -8   1       19.45       26.70      7.47 o 
   5  -8   1        0.39        0.29      3.87 o 
   6  -8   1      140.14      164.28     17.59 o 
   7  -8   1        3.56        3.71      3.99 o 
   8  -8   1       19.38       31.42      8.84 o 
   9  -8   1        5.87       13.05      6.44 o 
  10  -8   1        4.89        5.30      5.32 o 
  11  -8   1        3.58       -2.47      4.48 o 
  -7  -7   1        1.07        1.70      6.20 o 
  -6  -7   1        4.79        4.93      7.98 o 
  -5  -7   1      114.81      115.71     18.03 o 
  -4  -7   1        3.30        4.93      5.83 o 
  -3  -7   1      296.67      283.48     15.24 o 
  -2  -7   1      759.49      834.42     57.09 o 
  -1  -7   1      202.82      209.69     12.73 o 
   0  -7   1      528.06      551.45     20.29 o 
   1  -7   1       93.29      103.31      8.97 o 
   2  -7   1      268.63      269.33      9.77 o 
   3  -7   1        1.59        0.24      2.95 o 
   4  -7   1      263.38      268.13     19.45 o 
   5  -7   1      118.07       97.16     12.41 o 
   6  -7   1      205.95      184.07     17.06 o 
   7  -7   1        3.58       12.45      5.42 o 
   8  -7   1        1.95       10.84      5.49 o 
   9  -7   1        4.19       11.17      6.71 o 
  10  -7   1        4.83       -4.90      4.90 o 
  11  -7   1        7.52       -5.26      5.26 o 
  12  -7   1        6.85        9.92      5.86 o 
  -8  -6   1        0.27        9.35      8.04 o 
  -7  -6   1        6.74        6.75      7.51 o 
  -6  -6   1        0.01       -7.94      7.94 o 
  -5  -6   1        3.24        3.44      5.02 o 
  -4  -6   1       44.25       52.46      6.55 o 
  -3  -6   1        1.66        2.50      2.79 o 
  -2  -6   1       79.11       85.96      7.16 o 
  -1  -6   1      529.12      517.22     15.34 o 
   0  -6   1      484.00      526.67     18.15 o 
   1  -6   1       77.15      104.30      8.21 o 
   2  -6   1      832.74      857.96     22.05 o 
   3  -6   1       23.20       28.88      6.33 o 
   4  -6   1        1.94        6.49      4.28 o 
   5  -6   1      681.98      723.98     24.61 o 
   6  -6   1       39.99       46.76      8.64 o 
   7  -6   1       67.11       87.36     11.81 o 
   8  -6   1        2.33        9.28      5.38 o 
   9  -6   1       15.33       18.80      6.74 o 
  10  -6   1       21.99       30.65      8.34 o 
  11  -6   1        4.77        0.23      3.47 o 
  12  -6   1       23.67       28.77      8.15 o 
  -9  -5   1        8.62       12.34      8.27 o 
  -8  -5   1        0.19       -1.62      6.06 o 
  -7  -5   1        0.61       -4.79      6.56 o 
  -6  -5   1       22.00       13.75      6.64 o 
  -5  -5   1      235.36      195.97     11.42 o 
  -4  -5   1       49.37       33.13     14.35 o 
  -3  -5   1      260.76      253.49      9.17 o 
  -2  -5   1       14.67       11.60      2.23 o 
  -1  -5   1      435.57      445.47     14.35 o 
   0  -5   1      182.14      198.48      8.16 o 
   1  -5   1      396.40      407.95     13.85 o 
   2  -5   1     2156.63     2441.08     48.86 o 
   3  -5   1        5.55        1.56      2.58 o 
   4  -5   1      413.50      348.74     20.21 o 
   5  -5   1      153.40      161.76     14.51 o 
   6  -5   1      120.21      126.15     13.39 o 
   7  -5   1        0.07        2.56      3.29 o 
   8  -5   1        2.41       12.59      4.93 o 
   9  -5   1        5.25       -3.75      3.75 o 
  10  -5   1       13.53       23.03      6.61 o 
  11  -5   1        0.03       -4.43      4.43 o 
  -9  -4   1       29.05       47.31     13.60 o 
  -8  -4   1       12.18       19.95      9.58 o 
  -7  -4   1        9.11        8.30      6.03 o 
  -6  -4   1        0.68        0.22      1.44 o 
  -5  -4   1       31.11       32.08      3.66 o 
  -4  -4   1       38.93       40.94      3.62 o 
  -3  -4   1      206.72      214.94      9.62 o 
  -2  -4   1      431.15      445.23     10.19 o 
  -1  -4   1       38.71       49.97      4.02 o 
   0  -4   1       11.35       16.28      2.35 o 
   1  -4   1      327.60      373.40     17.00 o 
   2  -4   1     1330.58     1252.11     31.96 o 
   3  -4   1       18.25       50.33      7.01 o 
   4  -4   1       20.40       47.38      5.11 o 
   5  -4   1      317.55      128.98    190.23 o 
   6  -4   1       17.98       18.52      5.13 o 
   7  -4   1      124.77      119.97     12.98 o 
   8  -4   1      103.86      101.79     11.88 o 
   9  -4   1      116.94      111.17     12.74 o 
  10  -4   1        2.55       11.79      5.43 o 
  11  -4   1       16.32       14.86      5.59 o 
  12  -4   1       20.76       12.08      8.53 o 
 -10  -3   1        4.58       -3.00      8.33 o 
  -9  -3   1        6.00       -0.36      5.81 o 
  -8  -3   1        0.05       -3.67      7.34 o 
  -7  -3   1        1.47        2.33      2.53 o 
  -6  -3   1      246.19      239.47      9.06 o 
  -5  -3   1        5.70        1.95      1.63 o 
  -4  -3   1       11.45       11.05      1.90 o 
  -3  -3   1      199.13      197.57      6.59 o 
  -2  -3   1       53.63       55.42      3.36 o 
  -1  -3   1        0.89        1.23      1.21 o 
   0  -3   1      199.31      175.97      7.40 o 
   1  -3   1     7741.14     7536.24     66.28 o 
   2  -3   1      930.60      929.46     24.63 o 
   3  -3   1      235.48      237.72      9.17 o 
   4  -3   1      137.13      183.54      8.67 o 
   5  -3   1      605.46      555.02     16.11 o 
   6  -3   1        6.83        6.10      3.99 o 
   7  -3   1        2.20        8.80      3.92 o 
   8  -3   1       78.12       88.69     11.17 o 
  10  -3   1       13.84       11.82      4.27 o 
  11  -3   1        0.01       -4.02      6.13 o 
 -10  -2   1       32.47       28.96     11.66 o 
  -9  -2   1       12.76       19.07      9.80 o 
  -8  -2   1      127.03      135.63     19.49 o 
  -7  -2   1       76.89       60.34     17.24 o 
  -6  -2   1       22.80       27.03      3.31 o 
  -5  -2   1        2.00        4.51      2.42 o 
  -4  -2   1       83.75      108.18      5.31 o 
  -3  -2   1     2322.54     2464.29     20.61 o 
  -2  -2   1       46.15       25.16      2.15 o 
  -1  -2   1     1856.17     1648.51     13.77 o 
   0  -2   1      950.92      825.34     12.72 o 
   1  -2   1     2779.58     2716.28     33.97 o 
   2  -2   1     2166.70     2281.80     29.76 o 
   3  -2   1       87.68       99.40      5.35 o 
   4  -2   1      684.63      756.57     15.52 o 
   5  -2   1       60.67       58.98      4.85 o 
   6  -2   1       94.78      100.56      6.70 o 
   7  -2   1        6.17        5.81      3.82 o 
   8  -2   1       11.35        8.77      4.62 o 
   9  -2   1       11.67       17.24      4.79 o 
  10  -2   1        1.24       -2.31      5.26 o 
  11  -2   1        0.42       -0.52      5.21 o 
 -11  -1   1        1.58       -8.51      8.95 o 
 -10  -1   1        3.23       -5.75      7.04 o 
  -9  -1   1        2.51       -2.01      7.53 o 
  -8  -1   1        0.13        1.04      1.87 o 
  -7  -1   1        5.14        7.05      2.18 o 
  -6  -1   1      184.47      194.52      7.92 o 
  -5  -1   1       18.75       20.60      2.89 o 
  -4  -1   1      121.05      118.07      5.40 o 
  -3  -1   1       77.96       89.25      4.24 o 
  -2  -1   1        0.87       14.92      1.80 o 
  -1  -1   1      238.08      132.66      3.48 o 
   0  -1   1      436.15      368.80      9.73 o 
   1  -1   1       69.07       54.84      3.88 o 
   2  -1   1       28.16       19.49      2.39 o 
   3  -1   1        3.86       10.72      1.92 o 
   4  -1   1       52.14       83.50      4.38 o 
   5  -1   1       15.80       15.29      2.27 o 
   6  -1   1        9.08       12.94      3.55 o 
   7  -1   1       58.63       69.58      6.59 o 
   8  -1   1        8.14       14.62      2.91 o 
   9  -1   1        7.86       12.33      3.59 o 
  10  -1   1        4.66        4.11      5.88 o 
  11  -1   1       10.76       17.25      8.55 o 
 -11   0   1       13.71       17.17      9.80 o 
 -10   0   1        6.64        9.67      4.06 o 
  -9   0   1       45.10       62.73     13.94 o 
  -8   0   1      202.10      212.74     11.61 o 
  -7   0   1       18.63       26.84      3.66 o 
  -6   0   1      121.79      140.31      6.78 o 
  -5   0   1      137.61      130.96      6.77 o 
  -4   0   1      113.81       94.99      5.34 o 
  -3   0   1     1663.96     1676.80     19.38 o 
  -2   0   1     2209.92     2052.17     26.62 o 
  -1   0   1     3284.34     3147.61     27.59 o 
   1   0   1     4596.79     4368.49     42.71 o 
   2   0   1     2976.77     2795.43     38.43 o 
   3   0   1      128.18      159.60      4.10 o 
   4   0   1     2241.75     2382.70     18.46 o 
   5   0   1        5.53        7.96      1.49 o 
   6   0   1      477.47      499.98     14.88 o 
   7   0   1      116.23      109.79      7.63 o 
   8   0   1        0.09       -5.51      6.29 o 
   9   0   1       37.80       27.49      4.71 o 
  10   0   1       15.75        9.03      6.76 o 
  11   0   1        8.43        7.44      8.00 o 
 -12   1   1        2.01        6.90      7.45 o 
 -11   1   1        0.78        3.51      6.20 o 
 -10   1   1        4.10        4.60      6.19 o 
  -9   1   1        2.75        7.43      2.94 o 
  -8   1   1       19.98       10.53      3.79 o 
  -7   1   1        1.31        5.95      2.04 o 
  -6   1   1      163.61      164.54     14.19 o 
  -5   1   1       11.41        4.98      1.77 o 
  -4   1   1       20.94       34.25      5.42 o 
  -3   1   1      238.12      236.80      7.63 o 
  -2   1   1     5932.96     5719.84     45.39 o 
  -1   1   1       50.44       64.31      4.17 o 
   0   1   1     1325.88     1461.31      9.66 o 
   1   1   1      993.25     1025.58     24.53 o 
   2   1   1      186.43      180.66     12.60 o 
   3   1   1     1318.01     1424.39     51.68 o 
   4   1   1      472.70      482.60     22.54 o 
   5   1   1       10.00       14.08      1.69 o 
   6   1   1      269.86      273.62     11.11 o 
   7   1   1       18.17        6.96      4.92 o 
   8   1   1        0.43        0.29      1.65 o 
   9   1   1        2.14       -0.70      7.72 o 
  10   1   1        0.14       -9.61      9.61 o 
 -12   2   1       28.18       19.42      9.56 o 
 -11   2   1       11.04        5.82     13.23 o 
 -10   2   1       24.05       19.76      5.07 o 
  -9   2   1       49.26       40.60      7.23 o 
  -8   2   1       11.99       10.59      4.10 o 
  -7   2   1       67.27       28.09     34.39 o 
  -6   2   1       84.18       80.14      6.14 o 
  -5   2   1      742.72      768.83     17.17 o 
  -4   2   1      885.11      902.74     17.27 o 
  -3   2   1      172.51      178.04      9.96 o 
  -2   2   1     3649.53     3946.70     41.95 o 
  -1   2   1     3215.52     3203.18     34.30 o 
   0   2   1     1012.81     1062.94      9.29 o 
   1   2   1     1815.53     1794.15     10.86 o 
   2   2   1     2415.62     2460.66     25.95 o 
   3   2   1      332.08      344.46      9.72 o 
   4   2   1      674.72      809.13     27.99 o 
   5   2   1       18.24       17.23      5.07 o 
   6   2   1        2.39        7.60      4.59 o 
   7   2   1        7.50       12.52      2.77 o 
   8   2   1        2.29       -2.92      6.67 o 
   9   2   1       19.57       39.03     13.64 o 
  10   2   1        3.14        8.24      7.96 o 
 -12   3   1        9.24       15.57      8.55 o 
 -11   3   1       17.86       16.47      6.44 o 
 -10   3   1       36.73       30.75      7.69 o 
  -9   3   1       41.74       56.40      9.62 o 
  -8   3   1       29.47       30.60      6.67 o 
  -7   3   1        0.14        3.06      3.11 o 
  -6   3   1       29.90        8.43     11.06 o 
  -5   3   1      160.44      178.19      8.97 o 
  -4   3   1       40.58       66.28      7.27 o 
  -3   3   1      391.77      378.73     16.19 o 
  -2   3   1     2830.04     2913.57     41.35 o 
  -1   3   1      816.41      696.50     10.89 o 
   0   3   1       51.62       29.00      2.07 o 
   1   3   1       21.30       18.11      1.62 o 
   2   3   1       57.32       51.40      2.31 o 
   3   3   1     1077.91     1130.67     36.10 o 
   4   3   1       63.48       49.61      8.77 o 
   5   3   1        0.07        1.39      1.42 o 
   6   3   1       45.62       43.76      4.22 o 
   7   3   1        2.33       11.85      7.81 o 
   8   3   1       11.59       -3.52      8.33 o 
   9   3   1        6.38        6.21      8.07 o 
 -12   4   1        1.21       15.61      6.82 o 
 -11   4   1        0.28       -1.85      3.90 o 
 -10   4   1       40.91       36.18      8.50 o 
  -9   4   1       19.42       12.19      5.54 o 
  -8   4   1       14.89       15.14      5.57 o 
  -7   4   1       10.61       32.87      6.75 o 
  -6   4   1      289.99      266.80     17.18 o 
  -5   4   1      397.28      403.46     20.07 o 
  -4   4   1      113.54      118.09     10.49 o 
  -3   4   1     1878.61     1811.66     27.74 o 
  -2   4   1      568.54      593.91     12.11 o 
  -1   4   1        9.47        8.06      2.33 o 
   0   4   1       95.33      102.01      4.24 o 
   1   4   1      411.20      416.59      7.65 o 
   2   4   1       51.19       55.62      2.84 o 
   3   4   1      629.34      651.34     10.35 o 
   4   4   1       10.07       17.29      1.52 o 
   5   4   1       78.20       64.94      5.15 o 
   6   4   1        0.01        1.91      1.33 o 
   7   4   1       45.28       40.00     13.33 o 
   8   4   1        0.55        8.37      8.70 o 
   9   4   1        1.95        2.84      7.29 o 
 -12   5   1        0.02        7.10      4.83 o 
 -11   5   1        1.26       -0.11      2.61 o 
 -10   5   1        6.68       -5.49      5.49 o 
  -9   5   1      252.38      255.78     21.08 o 
  -8   5   1       83.79       98.93     12.81 o 
  -7   5   1       33.86       37.18      7.82 o 
  -6   5   1      390.39      412.41     22.63 o 
  -5   5   1       25.90       30.72      6.82 o 
  -4   5   1      117.04      134.13      8.61 o 
  -3   5   1      537.37      525.25     23.01 o 
  -2   5   1       22.98       23.83      3.63 o 
  -1   5   1      786.21      774.60     18.39 o 
   0   5   1      546.90      560.16     10.32 o 
   1   5   1      640.57      595.51     10.40 o 
   2   5   1        1.01        1.29      1.09 o 
   3   5   1      173.39      147.52      5.26 o 
   4   5   1       36.01       31.09      2.28 o 
   5   5   1       13.78        6.13      2.74 o 
   6   5   1        1.03        1.85      5.44 o 
   7   5   1        8.27       -0.13      8.80 o 
   8   5   1        3.64        5.45      7.33 o 
 -12   6   1        0.31       -1.02      3.98 o 
 -11   6   1       11.24       -1.22      4.24 o 
 -10   6   1        1.27        2.85      4.98 o 
  -9   6   1       78.55       87.09     13.19 o 
  -8   6   1      166.69      149.45     16.28 o 
  -7   6   1        7.99       11.39      4.92 o 
  -6   6   1        1.71        1.08      3.11 o 
  -5   6   1      184.06      166.19     15.41 o 
  -4   6   1       64.26       63.86      9.41 o 
  -3   6   1      551.98      585.36     18.11 o 
  -2   6   1       22.81       17.08      3.14 o 
  -1   6   1       98.94       84.36      5.79 o 
   0   6   1      138.26      135.28      5.79 o 
   1   6   1        5.15        5.79      1.63 o 
   2   6   1      101.21      111.31      5.30 o 
   3   6   1       21.87       26.14      2.67 o 
   4   6   1        1.59        5.41      1.41 o 
   5   6   1       58.01       61.49     14.80 o 
   6   6   1        4.90       15.14      8.76 o 
   7   6   1       18.27       31.19     13.20 o 
 -12   7   1        0.23       17.21      7.68 o 
 -11   7   1       31.32       23.39      8.24 o 
 -10   7   1        4.05        4.47      5.22 o 
  -9   7   1       76.91       60.06     11.77 o 
  -8   7   1        5.96       14.67      7.19 o 
  -7   7   1      631.76      650.32     33.28 o 
  -6   7   1      181.02      209.60     18.27 o 
  -5   7   1      206.16      180.92     16.42 o 
  -4   7   1       80.86       86.69     11.02 o 
  -3   7   1      137.49      139.31      9.61 o 
  -2   7   1      210.76      195.65     11.01 o 
  -1   7   1      214.81      209.54     11.14 o 
   0   7   1      678.54      649.32     19.02 o 
   1   7   1      151.42      147.52      8.14 o 
   2   7   1        7.29        3.34      3.26 o 
   3   7   1      360.99      393.90     12.45 o 
   4   7   1       24.19       34.53     11.21 o 
   5   7   1       69.74       76.18     16.90 o 
   6   7   1       12.57        8.16      7.96 o 
 -12   8   1        0.26       -6.65      6.65 o 
 -11   8   1        0.56        1.37      4.74 o 
 -10   8   1        3.38        9.10      6.01 o 
  -9   8   1       19.55       21.14      7.41 o 
  -8   8   1       47.89       50.37     10.64 o 
  -7   8   1        0.57       -0.63      4.79 o 
  -6   8   1        5.83        7.78      4.77 o 
  -5   8   1        8.53        5.31      5.21 o 
  -4   8   1      188.14      173.02     16.42 o 
  -3   8   1      121.18      127.86     13.95 o 
  -2   8   1        3.47       -2.10      3.78 o 
  -1   8   1      114.44       91.95     11.29 o 
   0   8   1        0.42        6.02      6.31 o 
   1   8   1        2.26        2.75      2.17 o 
   2   8   1       20.71       23.32      3.83 o 
   3   8   1        9.71        4.53      2.96 o 
   4   8   1        0.03        3.13      6.67 o 
   5   8   1       21.89       23.98     10.80 o 
 -12   9   1        6.36        5.15      5.78 o 
 -11   9   1       39.59       29.94     10.37 o 
 -10   9   1        8.50        4.75      6.72 o 
  -9   9   1       68.15       60.01     12.25 o 
  -8   9   1        2.40       -1.83      4.97 o 
  -7   9   1       23.30       37.16      9.52 o 
  -6   9   1        2.00        3.17      4.25 o 
  -5   9   1        3.82       11.14      5.72 o 
  -4   9   1      276.61      245.61     20.79 o 
  -3   9   1       12.79        8.06      5.15 o 
  -2   9   1      127.00      132.86     14.85 o 
  -1   9   1       13.26       13.38      5.75 o 
   0   9   1        6.62        3.78      4.14 o 
   1   9   1       21.69       34.15      7.54 o 
   2   9   1       20.61       23.96      5.23 o 
   3   9   1       76.48       96.85     18.77 o 
   4   9   1        0.22      -10.04     10.04 o 
 -11  10   1       14.61        6.05      6.55 o 
 -10  10   1        2.10        3.34      5.10 o 
  -9  10   1       17.60        0.92      4.62 o 
  -8  10   1       29.69       41.00     10.40 o 
  -7  10   1       85.50       62.35     12.91 o 
  -6  10   1       52.43       57.61     12.06 o 
  -5  10   1       30.99       34.53      9.33 o 
  -4  10   1       58.03       40.58      9.96 o 
  -3  10   1        2.18        1.11      4.19 o 
  -2  10   1        4.01        1.97      4.03 o 
  -1  10   1       96.93       84.62     12.67 o 
   0  10   1        1.07       -2.10      4.10 o 
   1  10   1       66.48       66.94     10.91 o 
   3  10   1        0.40        9.11      9.01 o 
 -10  11   1       14.12       26.41      9.99 o 
  -9  11   1       28.34       25.79     10.62 o 
  -8  11   1       21.50       15.30      8.02 o 
  -7  11   1        9.87        3.02      6.58 o 
  -6  11   1       32.95       33.47     10.65 o 
  -5  11   1       38.37       51.84     12.37 o 
  -4  11   1        9.22       17.36      7.10 o 
  -3  11   1      103.45       82.09     13.82 o 
  -2  11   1       21.05       22.35      7.43 o 
  -1  11   1       18.14       24.42      8.27 o 
   0  11   1        2.51       -4.27      5.21 o 
  -9  12   1        6.54       -3.47      6.14 o 
  -8  12   1        9.11        6.41      6.49 o 
  -7  12   1      128.64      124.63     19.16 o 
  -6  12   1       36.27       43.82     11.80 o 
  -5  12   1       41.60       37.56     10.74 o 
  -4  12   1       46.73       37.88     10.04 o 
  -3  12   1        1.43        2.46      4.63 o 
  -2  12   1       14.20       26.80      9.07 o 
  -1  12   1       14.98       21.53      8.06 o 
  -7  13   1       88.90      118.55     19.95 o 
  -6  13   1        8.08       15.63      7.69 o 
  -5  13   1        4.53        2.58      6.01 o 
  -4  13   1        2.42       -5.03      6.44 o 
  -3  13   1        2.68        2.87      4.97 o 
   2 -13   2       19.25       25.26     10.17 o 
   3 -13   2        5.81       -3.69      5.93 o 
   4 -13   2       18.44       11.20      7.12 o 
   5 -13   2       41.45       50.15     14.21 o 
   6 -13   2        1.43        4.43      5.70 o 
  -1 -12   2       44.62       29.73      7.70 o 
   0 -12   2       22.42       27.50      6.78 o 
   1 -12   2        6.96        4.34      3.97 o 
   2 -12   2        0.38        9.87      6.68 o 
   3 -12   2       17.68       24.98      9.99 o 
   4 -12   2        0.00       12.46      8.20 o 
   5 -12   2       12.31       27.45      9.94 o 
   6 -12   2        0.87       10.27      7.92 o 
   7 -12   2       19.89        8.92      8.11 o 
   8 -12   2        2.03        3.47      5.20 o 
  -2 -11   2       18.08       25.85      6.02 o 
  -1 -11   2       56.10       50.71      9.05 o 
   0 -11   2        0.33        4.01      3.61 o 
   1 -11   2      101.97      121.11     12.26 o 
   2 -11   2      101.21      117.13     18.38 o 
   3 -11   2        0.85       -6.52      6.52 o 
   4 -11   2       93.72      110.38     16.81 o 
   5 -11   2        0.06        1.39      5.48 o 
   6 -11   2       24.04       40.45     10.68 o 
   7 -11   2       23.75       13.95      7.72 o 
   8 -11   2        0.37        1.94      4.62 o 
   9 -11   2       12.38       32.67     10.74 o 
  10 -11   2        2.14       -2.61      5.41 o 
  -3 -10   2        0.08       -0.57      6.25 o 
  -2 -10   2       71.57       92.78      9.91 o 
  -1 -10   2        4.74        4.05      3.30 o 
   0 -10   2        1.94       -0.42      3.29 o 
   1 -10   2       15.88       16.03      8.05 o 
   2 -10   2        4.31        2.89      3.15 o 
   3 -10   2       25.40        7.42      3.68 o 
   4 -10   2       32.26       29.64      9.07 o 
   5 -10   2       19.29       26.76      8.28 o 
   6 -10   2       14.72        5.81      5.43 o 
   7 -10   2       14.81        8.41      6.51 o 
   8 -10   2        0.02       -6.26      6.26 o 
   9 -10   2        2.31        3.48      4.89 o 
  10 -10   2       23.01       33.95     10.56 o 
  -5  -9   2        1.61       -0.28      6.56 o 
  -4  -9   2       52.35       62.24     12.58 o 
  -3  -9   2        3.49        4.26      4.45 o 
  -2  -9   2       14.24       19.05      6.65 o 
  -1  -9   2       12.78       22.36      7.02 o 
   0  -9   2       12.80        4.51      4.07 o 
   1  -9   2      170.92      196.40     19.43 o 
   2  -9   2      129.48      132.56     11.45 o 
   3  -9   2      218.75      232.18     16.98 o 
   4  -9   2        5.04       14.26      6.85 o 
   5  -9   2       66.59       59.78     11.45 o 
   6  -9   2       38.56       48.62     10.55 o 
   7  -9   2        0.04        2.85      4.44 o 
   8  -9   2       70.32       75.71     13.54 o 
   9  -9   2        3.25        7.59      5.73 o 
  10  -9   2       14.49       78.00     13.65 o 
  11  -9   2        3.31       11.15      6.68 o 
  -6  -8   2        0.54        0.03      5.76 o 
  -5  -8   2       15.48       17.64      7.05 o 
  -4  -8   2       71.72       68.02      8.46 o 
  -3  -8   2        0.02        5.92      3.46 o 
  -2  -8   2       24.16       31.49      7.86 o 
  -1  -8   2       51.87       55.43     10.06 o 
   0  -8   2      118.03      103.39     13.40 o 
   1  -8   2       75.22       52.99      9.74 o 
   2  -8   2      111.94      107.66     13.74 o 
   3  -8   2       21.38       18.81      6.17 o 
   4  -8   2       15.24       15.95      4.56 o 
   5  -8   2       65.49       65.04     10.95 o 
   6  -8   2       63.10       62.69     11.64 o 
   7  -8   2       12.73       11.41      5.15 o 
   8  -8   2        0.50        0.04      3.44 o 
   9  -8   2        0.04       -0.11      3.67 o 
  10  -8   2        0.01        6.22      5.05 o 
  11  -8   2        0.08       -6.15      6.15 o 
  -7  -7   2        0.43        7.31      7.43 o 
  -6  -7   2       38.16       34.75      7.20 o 
  -5  -7   2       89.39       88.69      9.36 o 
  -4  -7   2      104.57      122.26     20.92 o 
  -3  -7   2      122.40      128.68     10.68 o 
  -2  -7   2       54.83       54.28      5.85 o 
  -1  -7   2      596.54      590.70     17.02 o 
   0  -7   2        2.54        6.39      2.34 o 
   1  -7   2       99.85       95.50      7.01 o 
   2  -7   2       45.29       51.26      9.38 o 
   3  -7   2      219.29      225.72     13.00 o 
   4  -7   2       28.04       21.05      6.41 o 
   5  -7   2      120.54      121.11     13.80 o 
   6  -7   2        1.00       -1.28      4.59 o 
   7  -7   2       88.24       96.75     13.00 o 
   8  -7   2      108.74      116.53     14.50 o 
   9  -7   2        0.28        2.58      3.78 o 
  10  -7   2       11.29        6.21      4.02 o 
  11  -7   2       14.32       23.68      7.75 o 
  -8  -6   2       11.93       13.39      9.95 o 
  -7  -6   2       14.72       20.18     10.45 o 
  -6  -6   2        8.42       10.28     12.54 o 
  -5  -6   2       21.75       22.29      3.82 o 
  -4  -6   2       68.11       59.33     10.55 o 
  -3  -6   2       30.45       30.14      4.14 o 
  -2  -6   2        6.21        6.65      2.51 o 
  -1  -6   2      155.29      139.96      9.65 o 
   0  -6   2      334.02      344.08     14.70 o 
   1  -6   2     1108.30     1048.83     25.46 o 
   2  -6   2      549.32      545.40     25.98 o 
   3  -6   2      203.09      232.40     17.50 o 
   4  -6   2      113.73      117.01      7.46 o 
   5  -6   2       37.40       40.45      7.90 o 
   6  -6   2       36.78       28.91      6.95 o 
   7  -6   2       25.41       29.45      7.21 o 
   8  -6   2        6.36        7.97      4.65 o 
   9  -6   2       12.84        8.89      4.94 o 
  10  -6   2       28.02       34.57      8.44 o 
  11  -6   2        2.47       18.67      6.43 o 
  -9  -5   2        0.65       21.55     10.98 o 
  -8  -5   2       42.68       24.63     10.83 o 
  -7  -5   2        0.05       -1.06      3.50 o 
  -6  -5   2        2.23       -0.92      3.38 o 
  -5  -5   2      169.19      173.94     11.45 o 
  -4  -5   2       17.15       11.56      2.95 o 
  -3  -5   2       47.73       47.56      4.79 o 
  -2  -5   2      143.49      135.15      7.36 o 
  -1  -5   2      626.79      695.45     19.20 o 
   0  -5   2      200.17      166.23      9.47 o 
   1  -5   2     1124.84     1179.55     34.33 o 
   2  -5   2       80.86       91.48     10.12 o 
   3  -5   2        4.56       11.30      4.41 o 
   4  -5   2        1.35        0.46      2.02 o 
   5  -5   2      196.20      170.28     14.97 o 
   6  -5   2        2.35        0.61      2.79 o 
   7  -5   2        2.46        7.43      4.27 o 
   8  -5   2       36.32       24.54      6.87 o 
   9  -5   2      137.31      155.05     15.40 o 
  10  -5   2        3.14       -1.16      3.29 o 
  11  -5   2       11.60        1.77      3.21 o 
  -9  -4   2       11.32       23.24     11.16 o 
  -8  -4   2       30.00       26.37      5.67 o 
  -7  -4   2        4.73        6.86      6.14 o 
  -6  -4   2       28.91       26.88      4.72 o 
  -5  -4   2       95.29       78.79      7.39 o 
  -4  -4   2        6.28        7.84      2.95 o 
  -3  -4   2      462.71      465.57     11.09 o 
  -2  -4   2     1134.51     1129.32     16.38 o 
  -1  -4   2       81.88       73.14      4.06 o 
   0  -4   2      108.54      119.96      7.14 o 
   1  -4   2     2252.22     2273.65     43.32 o 
   2  -4   2      405.54      497.65     21.06 o 
   3  -4   2      492.87      476.85     15.10 o 
   4  -4   2      258.57      266.10     11.36 o 
   5  -4   2      231.64       94.28    116.77 o 
   6  -4   2        2.49        5.54      3.85 o 
   7  -4   2        1.64        4.77      3.98 o 
   9  -4   2        0.27        8.33      4.32 o 
  10  -4   2        2.99        0.83      2.97 o 
  11  -4   2        0.21        2.69      6.67 o 
 -10  -3   2        8.69        9.79      7.78 o 
  -9  -3   2        6.18       17.52      4.85 o 
  -8  -3   2       29.95       55.64     12.81 o 
  -7  -3   2       21.84       21.61      4.14 o 
  -6  -3   2      162.30      168.94     10.48 o 
  -5  -3   2      157.24      152.07      7.59 o 
  -4  -3   2       15.52       21.24      3.00 o 
  -3  -3   2      670.85      623.06     11.64 o 
  -2  -3   2       15.24       17.77      2.17 o 
  -1  -3   2       41.69       54.86      3.13 o 
   0  -3   2      262.81      235.43     12.71 o 
   1  -3   2       21.01        3.48      2.55 o 
   2  -3   2       19.30       16.42      2.84 o 
   3  -3   2      701.45      685.04     16.28 o 
   4  -3   2      455.91      391.92     12.95 o 
   5  -3   2      101.99       84.87      7.55 o 
   6  -3   2        1.35        4.11      2.16 o 
   7  -3   2       91.97       23.40     40.06 o 
   8  -3   2       13.62       14.41      4.97 o 
   9  -3   2       38.81       44.69     11.57 o 
  10  -3   2       16.28       18.71      9.44 o 
  11  -3   2       10.72       10.34      7.35 o 
 -11  -2   2       42.20       62.52     16.18 o 
 -10  -2   2       40.48       77.35     18.22 o 
  -9  -2   2       40.77       58.21      7.98 o 
  -8  -2   2       47.81       45.88      7.45 o 
  -7  -2   2      159.67      133.44      9.40 o 
  -6  -2   2       40.86       15.20      9.67 o 
  -5  -2   2        7.31        4.19      1.92 o 
  -4  -2   2      284.53      225.22      8.16 o 
  -3  -2   2      127.52      117.55      5.43 o 
  -2  -2   2     1018.40      993.50     12.97 o 
  -1  -2   2        4.52        5.42      1.25 o 
   0  -2   2     3087.98     3103.99     40.00 o 
   1  -2   2     6007.79     6072.38     54.66 o 
   2  -2   2      994.51     1057.53     16.64 o 
   3  -2   2     1008.61     1043.15     19.18 o 
   4  -2   2      328.51      409.20     26.56 o 
   5  -2   2      129.46      170.94      7.82 o 
   6  -2   2       89.40       74.97      5.57 o 
   7  -2   2       43.27       50.60      5.03 o 
   8  -2   2        0.20        1.69      2.64 o 
   9  -2   2       44.02        2.42      8.77 o 
  10  -2   2        8.31       17.34      8.20 o 
  11  -2   2       17.83       11.14      8.21 o 
 -11  -1   2       23.97        8.29      7.52 o 
 -10  -1   2        9.37        7.61      4.04 o 
  -9  -1   2       36.45       33.00      5.93 o 
  -8  -1   2       97.56       91.19     11.93 o 
  -7  -1   2       36.87       36.42      5.11 o 
  -6  -1   2      515.56      513.21     23.11 o 
  -5  -1   2      169.95      194.35      7.92 o 
  -4  -1   2        1.10        2.33      1.58 o 
  -3  -1   2       99.21      103.93      4.92 o 
  -2  -1   2       23.81       29.07      2.79 o 
  -1  -1   2      129.71      121.89      7.32 o 
   0  -1   2        7.27        0.96      1.69 o 
   1  -1   2     4234.30     4001.19     47.70 o 
   2  -1   2      153.32      167.34      6.33 o 
   3  -1   2        0.94        1.41      1.17 o 
   4  -1   2        8.46       31.23      2.81 o 
   5  -1   2       96.83      114.83      5.24 o 
   6  -1   2        3.08        4.36      2.87 o 
   7  -1   2      248.31      247.54      8.94 o 
   8  -1   2       10.58       10.46      2.42 o 
   9  -1   2       22.09       12.93      6.51 o 
  10  -1   2       26.85       30.15     11.60 o 
  11  -1   2        0.00       17.04      9.55 o 
 -11   0   2       17.51       12.74      4.67 o 
 -10   0   2       50.25       74.22      9.31 o 
  -9   0   2       36.23       28.80      9.41 o 
  -8   0   2      239.92      227.38     17.75 o 
  -7   0   2      452.79      446.56     16.48 o 
  -6   0   2      135.19      124.55      7.70 o 
  -5   0   2      349.88      377.43     12.56 o 
  -4   0   2      146.64      115.75      6.71 o 
  -3   0   2      586.21      524.83     12.72 o 
  -2   0   2      863.78      731.18     18.73 o 
  -1   0   2       33.56       41.25      2.38 o 
   0   0   2      197.77      129.98      3.04 o 
   1   0   2     4281.09     3796.65     17.08 o 
   2   0   2      379.95      420.65      7.92 o 
   3   0   2       99.73       91.88      3.08 o 
   4   0   2       72.71       88.77      3.48 o 
   5   0   2      530.86      563.94      9.85 o 
   6   0   2       66.41       66.55      5.12 o 
   7   0   2        9.00        9.07      1.82 o 
   8   0   2       61.55       47.56      5.09 o 
   9   0   2       54.29       59.52     13.73 o 
  10   0   2       14.67       31.15     10.71 o 
 -12   1   2       19.57       18.06      9.40 o 
 -11   1   2        0.87        1.98      9.23 o 
 -10   1   2        0.58        1.59      3.87 o 
  -9   1   2       97.56       99.73      8.92 o 
  -8   1   2      117.30      105.44     10.82 o 
  -7   1   2       41.68       44.25      6.92 o 
  -6   1   2       17.34       13.31      2.89 o 
  -5   1   2      421.51      428.13     13.22 o 
  -4   1   2       29.54       37.26      3.85 o 
  -3   1   2       49.85       50.51      5.60 o 
  -2   1   2     2390.17     2385.48     33.35 o 
  -1   1   2      196.29      163.87      5.82 o 
   0   1   2      311.85      306.37      5.75 o 
   1   1   2       15.19       17.95      4.64 o 
   2   1   2        2.14       -2.60      4.32 o 
   3   1   2      622.09      623.75     28.52 o 
   4   1   2       54.06       37.66      3.33 o 
   5   1   2      132.23      118.44      4.65 o 
   6   1   2       22.44       21.29      1.96 o 
   7   1   2      115.60      105.20      4.31 o 
   8   1   2       36.38       29.94     10.44 o 
   9   1   2       24.03       34.60     11.93 o 
  10   1   2        0.55        0.76      7.25 o 
 -12   2   2        2.15        6.16      6.92 o 
 -11   2   2        9.39        6.80      3.62 o 
 -10   2   2       43.75       33.16      8.03 o 
  -9   2   2       10.97       14.79      5.46 o 
  -8   2   2       32.60       48.91      7.73 o 
  -7   2   2      558.55      558.18     23.92 o 
  -6   2   2      146.20      105.30     71.22 o 
  -5   2   2     1345.48     1421.83     24.87 o 
  -4   2   2      184.84      235.25     13.13 o 
  -3   2   2       17.94       53.85      6.05 o 
  -2   2   2      159.70      123.02      8.10 o 
  -1   2   2     1070.46     1048.41     16.55 o 
   0   2   2     1406.89     1353.65     13.18 o 
   1   2   2       22.55       23.19      1.51 o 
   2   2   2     2357.85     2392.68     53.22 o 
   3   2   2       10.13        3.09      4.68 o 
   4   2   2        6.96       14.69      6.62 o 
   5   2   2        7.29        5.32      5.83 o 
   6   2   2        0.23        3.69      6.06 o 
   7   2   2       31.14       26.39      9.70 o 
   8   2   2       27.59       17.05      9.33 o 
   9   2   2        7.43       10.91      8.28 o 
 -12   3   2        6.92        8.81      4.21 o 
 -11   3   2        1.21       -0.80      4.50 o 
 -10   3   2        0.46       -3.25      4.22 o 
  -9   3   2      477.52      568.16     30.17 o 
  -8   3   2        0.63        3.26      3.02 o 
  -7   3   2        0.20        0.83      2.34 o 
  -6   3   2       79.77       65.86      8.48 o 
  -5   3   2     1654.54     1751.09     28.57 o 
  -4   3   2      119.17      106.03      9.34 o 
  -3   3   2       16.12       12.51      3.55 o 
  -2   3   2     3726.60     3809.08     34.35 o 
  -1   3   2       48.41       46.23      3.25 o 
   0   3   2      335.63      336.58      6.50 o 
   1   3   2      155.56      140.10      7.64 o 
   2   3   2      135.14      127.58      3.80 o 
   3   3   2        2.48        2.62      3.22 o 
   4   3   2       26.19       16.84      7.47 o 
   5   3   2       68.27       92.73     15.66 o 
   6   3   2       20.92       43.91     12.04 o 
   7   3   2       19.88        7.50      8.28 o 
   8   3   2       19.78       40.13     13.00 o 
   9   3   2        8.39       15.26      9.10 o 
 -12   4   2        0.47        9.39      6.00 o 
 -11   4   2       11.90       11.26      5.95 o 
 -10   4   2       22.20       20.43      7.36 o 
  -9   4   2        2.59       12.19      6.25 o 
  -8   4   2       12.61       15.01      5.35 o 
  -7   4   2        0.12       -0.56      2.01 o 
  -6   4   2      199.98      174.75     14.19 o 
  -5   4   2      115.88      125.51     11.45 o 
  -4   4   2      412.37      481.25     21.06 o 
  -3   4   2      136.62      156.00     11.51 o 
  -2   4   2      634.89      583.05     12.15 o 
  -1   4   2        5.64        1.30      1.24 o 
   0   4   2      318.81      313.95      8.57 o 
   1   4   2      945.81      940.46     13.81 o 
   2   4   2       24.97       27.68      2.22 o 
   3   4   2       22.51       16.78      1.91 o 
   4   4   2      274.32      254.36     24.09 o 
   5   4   2       20.73       11.06      6.73 o 
   6   4   2       24.01       29.15     10.70 o 
   7   4   2        4.44       17.41     11.60 o 
   8   4   2       13.62       -2.48      7.43 o 
 -12   5   2        0.71        1.40      4.65 o 
 -11   5   2       12.66       17.50      7.16 o 
 -10   5   2      141.17      154.44     17.87 o 
  -9   5   2        0.03        7.73      5.41 o 
  -8   5   2      119.20      117.09     14.25 o 
  -7   5   2      140.31      130.96     14.17 o 
  -6   5   2      395.32      455.98     17.24 o 
  -5   5   2      464.08      426.98     22.23 o 
  -4   5   2      695.02      735.98     28.14 o 
  -3   5   2     1252.22     1300.49     20.69 o 
  -2   5   2       27.32       20.83      2.71 o 
  -1   5   2       81.35       85.38      5.97 o 
   0   5   2       14.23       15.59      2.43 o 
   1   5   2       50.92       51.71      3.92 o 
   2   5   2       29.10       24.55      2.64 o 
   3   5   2       77.46       89.66      4.18 o 
   4   5   2      105.66       94.69     16.05 o 
   5   5   2        2.15       -0.85      5.74 o 
   6   5   2        1.39       -1.73      6.64 o 
   7   5   2        3.34        6.86      7.82 o 
 -12   6   2        3.13        0.54      4.14 o 
 -11   6   2        2.13        2.73      4.88 o 
 -10   6   2        4.73        9.71      5.70 o 
  -9   6   2       64.72       52.10     10.60 o 
  -8   6   2       10.11       30.84      8.52 o 
  -7   6   2      257.42      261.83     20.82 o 
  -6   6   2       29.21       30.36      7.44 o 
  -5   6   2      133.83      151.29     10.32 o 
  -4   6   2        3.15       10.99      2.60 o 
  -3   6   2        6.32        9.41      2.82 o 
  -2   6   2       63.87       59.13      5.79 o 
  -1   6   2      345.59      364.62     21.84 o 
   0   6   2        2.64        1.67      1.65 o 
   1   6   2      718.97      736.62     15.73 o 
   2   6   2      140.43      138.12      6.61 o 
   3   6   2        2.02        3.28      1.40 o 
   4   6   2       17.65       22.55      9.07 o 
   5   6   2       23.56       19.56      9.15 o 
   6   6   2        3.61       -5.84      7.75 o 
   7   6   2        6.23       13.82     10.42 o 
 -12   7   2        9.31       12.65      7.08 o 
 -11   7   2        0.61        1.99      4.83 o 
 -10   7   2       57.68       75.30     13.51 o 
  -9   7   2        9.55       14.31      6.75 o 
  -8   7   2      189.54      195.92     19.57 o 
  -7   7   2      752.70      750.76     36.23 o 
  -6   7   2      459.44      429.83     26.82 o 
  -5   7   2     1269.00     1227.80     42.82 o 
  -4   7   2      137.21      132.31     13.59 o 
  -3   7   2      364.61      349.57     14.95 o 
  -2   7   2       21.83       16.14      3.37 o 
  -1   7   2       69.32       78.66      6.81 o 
   0   7   2        8.55        8.75      2.49 o 
   1   7   2       15.32       20.26      3.18 o 
   2   7   2       28.77       31.54      3.81 o 
   3   7   2       77.25       95.39      7.46 o 
   4   7   2       16.31        2.07      6.14 o 
   5   7   2       12.28       27.00     11.29 o 
   6   7   2        5.72       -0.96      6.87 o 
 -12   8   2        0.64       -0.03      4.44 o 
 -11   8   2        2.27        3.95      5.49 o 
 -10   8   2        3.68        1.56      4.10 o 
  -9   8   2        4.35        6.64      5.70 o 
  -8   8   2        0.32        2.68      5.71 o 
  -7   8   2       63.65       53.32     10.89 o 
  -6   8   2      532.17      560.50     31.60 o 
  -5   8   2       24.58       16.73      6.72 o 
  -4   8   2       11.98       10.14      4.88 o 
  -3   8   2       24.43       29.61      7.45 o 
  -2   8   2      263.16      265.33     19.03 o 
  -1   8   2        1.71        3.46      2.50 o 
   0   8   2       12.98       18.49      3.91 o 
   1   8   2       78.24       67.57      6.27 o 
   2   8   2       35.80       34.40      5.29 o 
   3   8   2       11.05       23.97     10.00 o 
   4   8   2       12.59       18.13      9.67 o 
   5   8   2       40.56       38.18     13.38 o 
 -12   9   2        1.55        3.04      5.82 o 
 -11   9   2        1.13       -1.94      4.78 o 
 -10   9   2       12.53       13.26      6.99 o 
  -9   9   2        1.45        1.91      4.91 o 
  -8   9   2        3.69        7.52      6.26 o 
  -7   9   2      218.65      241.60     22.85 o 
  -6   9   2      415.90      429.17     29.33 o 
  -5   9   2      703.98      655.36     34.45 o 
  -4   9   2       21.72       20.09      7.29 o 
  -3   9   2      191.42      199.44     18.22 o 
  -2   9   2        1.10       -0.62      3.46 o 
  -1   9   2        0.12        1.23      4.29 o 
   0   9   2       49.62       45.17      8.48 o 
   1   9   2       15.03       16.48      6.02 o 
   2   9   2       49.00       55.70     13.90 o 
   3   9   2        4.21        5.73      7.90 o 
   4   9   2        2.64      -10.99     10.99 o 
 -11  10   2        5.86       13.79      7.36 o 
 -10  10   2        1.70       -2.06      4.83 o 
  -9  10   2        4.64        1.05      4.74 o 
  -8  10   2       61.76       72.93     14.34 o 
  -7  10   2       46.47       46.63     11.33 o 
  -6  10   2       12.77       15.79      7.07 o 
  -5  10   2       14.49       19.61      7.93 o 
  -4  10   2       14.37       14.12      6.25 o 
  -3  10   2       73.79       74.68     12.12 o 
  -2  10   2       51.81       53.76     10.46 o 
  -1  10   2        3.46        7.18      4.59 o 
   0  10   2      104.06      100.57     13.56 o 
 -10  11   2       15.13       16.29      7.95 o 
  -9  11   2       31.71       50.56     12.87 o 
  -8  11   2       44.23       52.99     12.67 o 
  -7  11   2       54.68       49.37     12.29 o 
  -6  11   2       46.98       42.23     11.55 o 
  -5  11   2        7.98        7.36      6.00 o 
  -4  11   2       18.35       26.40      8.38 o 
  -3  11   2       66.59       59.89     12.05 o 
  -2  11   2       20.34       17.84      7.57 o 
  -1  11   2        6.23        5.30      5.45 o 
   0  11   2        3.15        1.49      5.10 o 
  -9  12   2       38.56       28.36     11.32 o 
  -8  12   2        5.54       12.69      8.04 o 
  -7  12   2        3.98        5.23      6.81 o 
  -6  12   2       45.48       40.44     11.54 o 
  -5  12   2       95.70      123.79     18.04 o 
  -4  12   2        3.50        4.59      6.79 o 
  -3  12   2       56.39       64.93     13.01 o 
  -2  12   2        1.21       -0.34      6.20 o 
  -1  12   2        6.75        1.43      3.33 o 
  -6  13   2       60.45       75.86     16.18 o 
  -5  13   2        1.07        4.95      5.81 o 
   2 -13   3        0.04       -4.87      5.86 o 
   3 -13   3       30.10       34.26     11.39 o 
   4 -13   3        0.81        4.33      6.37 o 
   5 -13   3       11.40        7.73      7.09 o 
   6 -13   3        5.62       18.20      9.72 o 
  -1 -12   3        2.15        0.69      3.56 o 
   0 -12   3        1.90        5.87      4.35 o 
   1 -12   3        3.73        3.56      3.84 o 
   2 -12   3       12.83       10.44      5.20 o 
   3 -12   3       10.52        6.21      4.59 o 
   4 -12   3        3.66        1.90      5.52 o 
   5 -12   3        9.25        2.78      6.06 o 
   6 -12   3        1.13        3.03      6.13 o 
   7 -12   3       93.53      127.60     20.39 o 
   8 -12   3        1.92       18.07      8.88 o 
  -3 -11   3        6.83        2.63      4.56 o 
  -2 -11   3        2.68        2.44      3.47 o 
  -1 -11   3       56.68       56.20      8.79 o 
   0 -11   3       72.45       82.26     10.46 o 
   1 -11   3      103.54      109.98     11.83 o 
   2 -11   3       29.53       24.13      6.27 o 
   3 -11   3       81.57       89.87     11.03 o 
   4 -11   3       13.39       13.90      7.87 o 
   5 -11   3       81.60       74.51     14.41 o 
   6 -11   3        8.37       14.16      6.42 o 
   7 -11   3       31.56       34.45     10.71 o 
   8 -11   3        8.65        9.52      6.60 o 
   9 -11   3        4.69       14.14      8.25 o 
  -4 -10   3       14.83       17.82      6.84 o 
  -3 -10   3       71.68       78.11     13.72 o 
  -2 -10   3       11.10       22.69      8.01 o 
  -1 -10   3      198.04      205.58     21.82 o 
   0 -10   3       13.45       27.07      9.40 o 
   1 -10   3        3.12        7.82      5.61 o 
   2 -10   3       16.03       15.08      5.42 o 
   3 -10   3       12.36       17.73      5.40 o 
   4 -10   3       45.66       48.52      8.24 o 
   5 -10   3       28.96       14.96      7.27 o 
   6 -10   3        0.06       -0.78      4.53 o 
   7 -10   3        6.91       12.20      6.55 o 
   8 -10   3        5.65       13.90      6.42 o 
   9 -10   3       21.72       23.29      9.17 o 
  10 -10   3        2.89        4.68      5.29 o 
  -5  -9   3        9.87       33.89      6.78 o 
  -4  -9   3        0.26        7.28      4.67 o 
  -3  -9   3        9.05       23.77      7.56 o 
  -2  -9   3       22.40       22.10      7.31 o 
  -1  -9   3       13.19       15.69      6.74 o 
   0  -9   3       57.34       51.29     10.79 o 
   1  -9   3        0.61       -0.02      4.79 o 
   2  -9   3      216.17      223.34     21.76 o 
   3  -9   3       57.83      108.22     10.79 o 
   4  -9   3      107.45       97.98     10.29 o 
   5  -9   3        0.45        1.83      5.33 o 
   6  -9   3       90.19       89.19     14.20 o 
   7  -9   3      153.22      147.93     18.21 o 
   8  -9   3        4.26        2.75      4.77 o 
   9  -9   3       18.68       24.72      8.06 o 
  10  -9   3        0.11       -1.29      4.73 o 
  -6  -8   3        3.79        6.92      4.20 o 
  -5  -8   3        2.40        1.66      2.86 o 
  -4  -8   3       82.72      108.83     10.56 o 
  -3  -8   3        3.85        5.17      4.80 o 
  -2  -8   3       16.50       27.33      7.98 o 
  -1  -8   3      309.98      303.11     16.71 o 
   0  -8   3        4.05        5.50      3.28 o 
   1  -8   3       90.86      104.54      9.86 o 
   2  -8   3       54.02       53.41      7.17 o 
   3  -8   3       24.08       31.65      8.47 o 
   4  -8   3        2.48        1.66      3.01 o 
   5  -8   3      240.94      229.69     20.77 o 
   6  -8   3      313.85      319.99     24.51 o 
   7  -8   3       35.71       35.26      9.07 o 
   8  -8   3        6.14        4.35      3.66 o 
   9  -8   3       19.61       25.74      7.86 o 
  10  -8   3        0.28        5.55      5.90 o 
  11  -8   3        1.61       -4.38      4.77 o 
  -7  -7   3       31.38       27.53     10.01 o 
  -6  -7   3        1.79        5.09      3.59 o 
  -5  -7   3        0.63        2.93      3.52 o 
  -4  -7   3        9.57        2.76      3.16 o 
  -3  -7   3        0.51        1.83      2.58 o 
  -2  -7   3      209.55      220.32     13.47 o 
  -1  -7   3      469.15      456.69     18.90 o 
   0  -7   3      284.44      310.56     15.38 o 
   1  -7   3      325.71      338.60     15.97 o 
   2  -7   3       28.60       33.05      8.01 o 
   3  -7   3       11.97       25.09      7.45 o 
   4  -7   3      135.41      141.39     10.79 o 
   5  -7   3      149.98      196.74     17.81 o 
   6  -7   3      923.53      970.22     39.91 o 
   7  -7   3        0.53        4.30      4.30 o 
   8  -7   3       49.86       32.24      7.72 o 
   9  -7   3       78.41       85.28     12.79 o 
  10  -7   3        8.51       16.30      6.26 o 
  11  -7   3        0.02       -4.42      4.42 o 
  -8  -6   3       40.79       70.54     15.04 o 
  -7  -6   3      186.54      169.80     13.20 o 
  -6  -6   3        0.62        4.06      5.59 o 
  -5  -6   3      126.08      145.45      9.08 o 
  -4  -6   3      182.77      170.25      9.69 o 
  -3  -6   3        2.28        7.58      2.39 o 
  -2  -6   3      314.73      280.30     13.80 o 
  -1  -6   3       74.43       64.40      6.82 o 
   0  -6   3       36.57       29.47      4.76 o 
   1  -6   3       23.25       27.84      6.55 o 
   2  -6   3        8.25        3.31      4.31 o 
   3  -6   3      164.60      198.13     16.73 o 
   4  -6   3       30.73       34.74      4.34 o 
   5  -6   3       66.32       63.22      9.65 o 
   6  -6   3        0.00        9.93      4.97 o 
   7  -6   3       13.02        7.98      4.76 o 
   8  -6   3       20.50       20.36      6.71 o 
   9  -6   3       10.49       11.84      5.63 o 
  10  -6   3        4.33        7.15      4.67 o 
  -9  -5   3       20.65       -4.54      6.69 o 
  -8  -5   3        5.16       17.88      4.93 o 
  -7  -5   3        2.63        2.41      3.05 o 
  -6  -5   3      317.59      286.89     12.35 o 
  -5  -5   3        0.02        2.86      2.06 o 
  -4  -5   3        1.32       -1.99      2.32 o 
  -3  -5   3       31.87       32.91      3.85 o 
  -2  -5   3        1.35        0.86      1.79 o 
  -1  -5   3      313.93      339.95     15.82 o 
   0  -5   3      164.61      176.39     15.27 o 
   1  -5   3        2.02        3.61      3.17 o 
   2  -5   3      201.02      192.98     14.91 o 
   3  -5   3       68.78       61.91      6.24 o 
   4  -5   3       90.88       81.31      7.32 o 
   5  -5   3        3.53        5.25      3.57 o 
   6  -5   3       53.51       61.98      6.52 o 
   7  -5   3        3.14        3.46      3.51 o 
   8  -5   3       27.95       13.17      5.21 o 
   9  -5   3      106.90      118.42     13.40 o 
  10  -5   3       35.67       19.01      5.76 o 
  11  -5   3        3.50       13.47      8.60 o 
 -10  -4   3        0.04        8.82      8.03 o 
  -9  -4   3        4.14        8.00      3.89 o 
  -8  -4   3        0.02        2.63      3.48 o 
  -7  -4   3      318.85      295.74     12.42 o 
  -6  -4   3        2.21        3.86      2.79 o 
  -5  -4   3      617.93      615.00     20.48 o 
  -4  -4   3       42.97       37.18      4.27 o 
  -3  -4   3       18.82       27.78      8.06 o 
  -2  -4   3      346.69      371.30     12.41 o 
  -1  -4   3       45.71       43.37      5.82 o 
   0  -4   3      243.56      267.39     15.98 o 
   1  -4   3      120.03      143.39     11.78 o 
   2  -4   3     1623.34     1514.73     26.81 o 
   3  -4   3       60.73       49.64      5.28 o 
   4  -4   3        5.52        3.24      1.39 o 
   5  -4   3       51.35       50.55      8.23 o 
   6  -4   3       10.66       10.98      4.39 o 
   7  -4   3      153.48      139.23     13.53 o 
   8  -4   3       18.16       15.83      5.33 o 
   9  -4   3       18.43       20.58      5.64 o 
  10  -4   3        4.83        4.36      6.30 o 
  11  -4   3        0.11       10.65      7.90 o 
 -10  -3   3        9.96        9.04      8.20 o 
  -9  -3   3        1.24        7.48      3.85 o 
  -8  -3   3        3.37        6.99      4.22 o 
  -7  -3   3       16.12       23.83      3.87 o 
  -6  -3   3       87.00       80.98      7.67 o 
  -5  -3   3        6.64       11.83      3.46 o 
  -4  -3   3      303.60      306.33     23.77 o 
  -3  -3   3      154.46      162.90      5.90 o 
  -2  -3   3     1065.28     1018.93     15.33 o 
  -1  -3   3     1236.93     1168.96     57.21 o 
   0  -3   3     1163.36     1253.08     31.15 o 
   1  -3   3      104.74       65.09      7.30 o 
   2  -3   3        0.50        2.51      1.93 o 
   3  -3   3      517.36      486.56     13.99 o 
   4  -3   3       43.32       56.46      4.94 o 
   5  -3   3        3.59        5.98      2.17 o 
   6  -3   3      193.94      169.16      8.88 o 
   7  -3   3        0.02        1.63      3.28 o 
   8  -3   3        0.04       -2.63      2.63 o 
   9  -3   3       13.73       18.81      9.63 o 
  10  -3   3       70.52       92.38     18.00 o 
  11  -3   3        0.66       -0.91      7.05 o 
 -11  -2   3       12.55      406.19     39.84 o 
 -10  -2   3       45.25       49.64      8.11 o 
  -9  -2   3       19.81       12.00      4.52 o 
  -8  -2   3       67.63       76.50      6.52 o 
  -7  -2   3      361.09      352.20     16.26 o 
  -6  -2   3       22.14       27.05      4.71 o 
  -5  -2   3      422.00      399.83     14.73 o 
  -4  -2   3      363.47      356.63     10.50 o 
  -3  -2   3      293.42      295.50      8.50 o 
  -2  -2   3       72.10       52.26      2.93 o 
  -1  -2   3      200.10      189.51     11.24 o 
   0  -2   3      349.60      318.29     14.32 o 
   1  -2   3     1078.05     1066.25     17.94 o 
   2  -2   3     1133.07     1135.37     18.35 o 
   3  -2   3      471.39      434.60     11.66 o 
   4  -2   3       24.50       43.79      3.81 o 
   5  -2   3       89.06      108.06      6.12 o 
   6  -2   3       51.28       51.21      4.24 o 
   7  -2   3        0.03        0.59      1.45 o 
   8  -2   3       51.93       45.51      5.62 o 
   9  -2   3        1.75       12.57      7.87 o 
  10  -2   3        6.42       17.69      9.51 o 
 -11  -1   3        4.10       -1.19      6.31 o 
 -10  -1   3        5.91        3.65      3.72 o 
  -9  -1   3      246.87      250.79     15.81 o 
  -8  -1   3      144.82      172.50     10.56 o 
  -7  -1   3        2.32        8.89      3.32 o 
  -6  -1   3        0.29        3.01      4.91 o 
  -5  -1   3      162.44      147.81      7.29 o 
  -4  -1   3      196.77      194.80      7.50 o 
  -3  -1   3       89.81      146.21      6.61 o 
  -2  -1   3      121.48       72.59      7.48 o 
  -1  -1   3     9346.43     9169.33     70.51 o 
   0  -1   3     2909.78     3024.44     20.69 o 
   1  -1   3      713.47      616.61     10.12 o 
   2  -1   3      535.86      565.61      9.87 o 
   3  -1   3      296.52      252.78     11.32 o 
   4  -1   3        0.74        2.52      1.14 o 
   5  -1   3        0.47        3.62      1.30 o 
   6  -1   3      215.40      208.47      7.18 o 
   7  -1   3       79.86       68.49      4.66 o 
   8  -1   3       68.19       55.70      6.73 o 
   9  -1   3        1.07       13.44      8.68 o 
  10  -1   3        3.82       -0.35      5.80 o 
 -12   0   3        4.31       10.51      8.40 o 
 -11   0   3        3.60        3.07      3.88 o 
 -10   0   3       45.11       40.39      8.88 o 
  -9   0   3      234.12      221.56     14.70 o 
  -8   0   3     1849.54     1792.90     59.68 o 
  -7   0   3      451.09      419.93     21.35 o 
  -6   0   3      170.26       96.43     84.98 o 
  -5   0   3        0.92       -0.09      1.65 o 
  -4   0   3       66.86       49.37      5.01 o 
  -3   0   3       11.81       70.71      7.70 o 
  -2   0   3     2195.37     2016.79     35.27 o 
  -1   0   3    10241.52    10883.26     61.32 o 
   0   0   3     3710.94     3714.70     20.51 o 
   1   0   3      363.09      392.16      6.47 o 
   2   0   3       45.08       32.45      2.86 o 
   3   0   3      122.77      158.24      4.22 o 
   4   0   3        0.03        4.13      0.86 o 
   5   0   3       71.07       67.34      5.69 o 
   6   0   3      280.02      278.28     19.41 o 
   7   0   3      113.57       77.22      3.70 o 
   8   0   3        7.95        4.82      6.34 o 
   9   0   3       18.35        4.58      6.51 o 
  10   0   3       27.88       14.52      9.39 o 
 -12   1   3        0.00        3.14      4.28 o 
 -11   1   3       14.62       19.60      5.67 o 
 -10   1   3       17.89       12.59      5.03 o 
  -9   1   3        7.99        6.93      5.18 o 
  -8   1   3      787.27      761.73     30.27 o 
  -7   1   3      379.62      384.72     20.98 o 
  -6   1   3      860.23      331.00    396.09 o 
  -5   1   3      870.87      827.39     19.71 o 
  -4   1   3       13.23       13.79      2.70 o 
  -3   1   3        6.43        6.56      2.76 o 
  -2   1   3     1444.70     1554.70     30.60 o 
  -1   1   3     2621.84     2460.61     22.24 o 
   0   1   3      494.02      416.23      7.46 o 
   1   1   3       94.01      105.80      5.82 o 
   2   1   3       36.29       40.23      7.43 o 
   3   1   3       93.99      100.34     12.69 o 
   4   1   3      134.93      142.14     16.44 o 
   5   1   3       66.26       79.10     13.99 o 
   6   1   3       28.00        7.33      7.03 o 
   7   1   3       27.35       12.67      7.77 o 
   8   1   3       36.16       51.61     14.34 o 
   9   1   3        2.60       -0.19      6.75 o 
 -12   2   3        2.59        8.41      4.32 o 
 -11   2   3       11.81       13.61      6.26 o 
 -10   2   3       84.22       94.11     13.73 o 
  -9   2   3        0.92        1.85      4.42 o 
  -8   2   3      148.64      160.99     10.55 o 
  -7   2   3        4.82       12.53      3.88 o 
  -6   2   3       58.42       51.54      7.93 o 
  -5   2   3     1883.17     1971.23     30.98 o 
  -4   2   3      102.96      170.51     11.94 o 
  -3   2   3      473.93      477.47     18.45 o 
  -2   2   3      542.53      517.23     10.88 o 
  -1   2   3       93.98       62.29      3.30 o 
   0   2   3      209.52      175.54      5.51 o 
   1   2   3       72.42       75.21      2.38 o 
   2   2   3       36.36       20.50      6.24 o 
   3   2   3       24.64       21.19      8.05 o 
   4   2   3       17.45       21.61      7.90 o 
   5   2   3        9.25       16.18      8.36 o 
   6   2   3        6.24        9.98      7.02 o 
   7   2   3        0.12       -8.06      8.06 o 
   8   2   3        3.24       -6.07      7.24 o 
   9   2   3        6.89        6.87      8.71 o 
 -12   3   3        1.51       11.50      6.33 o 
 -11   3   3       30.33       47.49     11.00 o 
 -10   3   3        2.50        2.48      3.97 o 
  -9   3   3        1.03        3.68      4.38 o 
  -8   3   3      175.31      211.37     18.27 o 
  -7   3   3       34.59       52.06      8.43 o 
  -6   3   3       11.84       34.70      6.68 o 
  -5   3   3      544.50      615.17     24.54 o 
  -4   3   3     1425.31     1704.73     38.60 o 
  -3   3   3      849.11      967.91     27.29 o 
  -2   3   3       78.62       87.18      4.93 o 
  -1   3   3      110.78      116.51     15.58 o 
   0   3   3     1343.82     1496.35     14.07 o 
   1   3   3      505.05      528.87      8.65 o 
   2   3   3      399.04      424.25     26.24 o 
   3   3   3        7.43       22.41      8.31 o 
   4   3   3      295.26      278.72     25.10 o 
   5   3   3       22.03       20.65      8.95 o 
   6   3   3       87.01       70.66     15.52 o 
   7   3   3       24.97       22.09     11.05 o 
   8   3   3        6.82        7.01      8.78 o 
 -13   4   3        4.19        8.76      6.09 o 
 -12   4   3        0.73        0.15      4.00 o 
 -11   4   3       58.08       78.65     13.40 o 
 -10   4   3       27.23       35.99      8.82 o 
  -9   4   3       26.65       31.43      8.64 o 
  -8   4   3        2.75       11.82      5.90 o 
  -7   4   3      129.65      137.01     14.45 o 
  -6   4   3       16.27       17.14      5.52 o 
  -5   4   3       19.20       20.42      5.03 o 
  -4   4   3      729.89      706.61     26.09 o 
  -3   4   3        7.38       28.42      5.14 o 
  -2   4   3      609.72      554.59     14.77 o 
  -1   4   3       54.99       75.04      4.38 o 
   0   4   3      295.14      298.52      7.06 o 
   1   4   3        1.24       12.61      1.74 o 
   2   4   3      121.99      101.25      3.68 o 
   3   4   3        7.84       21.08      7.90 o 
   4   4   3        0.24        6.24      7.02 o 
   5   4   3       10.92        9.43      6.42 o 
   6   4   3        3.72        1.83      6.90 o 
   7   4   3        6.98        7.10      6.89 o 
   8   4   3        3.23       -9.93      9.93 o 
 -13   5   3        0.01       -7.77      7.77 o 
 -12   5   3       10.32       12.93      6.94 o 
 -11   5   3       33.44       29.40      9.22 o 
 -10   5   3        5.85        3.32      4.75 o 
  -9   5   3       92.35       83.43     13.29 o 
  -8   5   3      115.28      101.63     13.38 o 
  -7   5   3       57.65       54.29      9.80 o 
  -5   5   3        6.19        9.71      3.75 o 
  -4   5   3      340.84      399.98     15.03 o 
  -3   5   3       11.56       23.67      3.87 o 
  -2   5   3        0.01        3.95      1.66 o 
  -1   5   3       33.01       40.86      3.23 o 
   0   5   3       63.67       70.00      4.66 o 
   1   5   3       45.45       58.84      4.82 o 
   2   5   3       60.49       64.99      3.69 o 
   3   5   3       11.56        9.50      6.73 o 
   4   5   3       84.57      114.18     18.34 o 
   5   5   3        2.67        6.96      6.39 o 
   6   5   3       33.78       28.68     11.64 o 
   7   5   3        0.03       -8.34      9.33 o 
 -13   6   3        6.15       10.25      6.82 o 
 -12   6   3       12.76       22.03      8.83 o 
 -11   6   3        7.27       11.29      6.32 o 
 -10   6   3        1.66        3.33      4.47 o 
  -9   6   3        0.68        2.74      4.33 o 
  -8   6   3      233.29      261.71     21.93 o 
  -7   6   3        2.17        6.85      4.41 o 
  -6   6   3       41.24       50.33      9.75 o 
  -5   6   3       42.25       43.35      8.47 o 
  -4   6   3       62.45       58.23      5.12 o 
  -3   6   3        2.25       16.65      2.83 o 
  -2   6   3      155.05      136.23      8.51 o 
  -1   6   3       12.82       15.13      3.03 o 
   0   6   3      324.66      300.96     10.49 o 
   1   6   3       19.63       14.79      2.66 o 
   2   6   3      204.41      176.06      6.85 o 
   3   6   3       12.51        7.21      4.98 o 
   4   6   3        0.65       -5.57      6.83 o 
   5   6   3        4.03       21.21     10.18 o 
   6   6   3        1.27       15.47     10.06 o 
 -12   7   3       27.03       28.37      9.53 o 
 -11   7   3        0.44        1.49      5.47 o 
 -10   7   3        6.62       10.54      6.25 o 
  -9   7   3        7.97       14.28      6.82 o 
  -8   7   3      360.48      390.57     27.74 o 
  -7   7   3      487.55      537.00     31.37 o 
  -6   7   3     1019.90     1006.25     41.06 o 
  -5   7   3       13.34       27.74      7.54 o 
  -4   7   3      120.71      100.94     12.24 o 
  -3   7   3      155.84      134.95      9.46 o 
  -2   7   3      104.14      124.83      8.74 o 
  -1   7   3      474.55      452.70     15.93 o 
   0   7   3      155.53      175.84      8.78 o 
   1   7   3       12.20       13.11      2.75 o 
   2   7   3       10.31        4.28      4.07 o 
   3   7   3       59.54       55.83     14.34 o 
   4   7   3       13.62       22.65     10.26 o 
   5   7   3       10.05       14.94     10.85 o 
 -12   8   3        0.97        0.72      4.14 o 
 -11   8   3        1.13        0.99      4.62 o 
 -10   8   3       11.14       15.17      7.19 o 
  -9   8   3       12.16       16.44      7.30 o 
  -8   8   3       93.31       74.27     13.12 o 
  -7   8   3       27.68       42.22      9.53 o 
  -6   8   3        7.70        4.41      5.30 o 
  -5   8   3      181.77      168.03     17.20 o 
  -4   8   3      125.33      101.78     12.97 o 
  -3   8   3       95.23      112.25     13.11 o 
  -2   8   3       67.76       62.47      9.67 o 
  -1   8   3      126.58      129.53      9.47 o 
   0   8   3       22.80       27.84      3.94 o 
   1   8   3        8.30        1.45      3.60 o 
   2   8   3       11.74        0.70      6.09 o 
   3   8   3        9.72       -4.76      7.39 o 
   4   8   3        0.54        0.71      6.46 o 
 -12   9   3        0.10        0.96      6.10 o 
 -11   9   3        3.64       -0.78      4.57 o 
 -10   9   3        2.97       -0.63      5.34 o 
  -9   9   3       55.33       64.42     13.28 o 
  -8   9   3       37.59       24.87      8.37 o 
  -7   9   3        5.98        0.80      4.89 o 
  -6   9   3      123.04      135.29     16.76 o 
  -5   9   3       40.85       37.18      9.50 o 
  -4   9   3      401.68      359.31     25.26 o 
  -3   9   3      193.83      194.69     18.27 o 
  -2   9   3       63.37       61.61     10.28 o 
  -1   9   3       88.97       66.42     10.36 o 
   0   9   3       20.93       14.51      5.38 o 
   1   9   3       52.64       75.10      9.42 o 
   2   9   3        1.97       -4.56      6.96 o 
   3   9   3       55.48       85.92     19.52 o 
 -11  10   3        3.14        4.33      6.36 o 
 -10  10   3       13.61       38.21     11.30 o 
  -9  10   3        0.39       -6.34      6.34 o 
  -8  10   3       17.98       22.94      9.33 o 
  -7  10   3       63.99       67.51     13.18 o 
  -6  10   3       88.51       88.66     14.62 o 
  -5  10   3        1.62       11.37      6.32 o 
  -4  10   3      135.52      119.64     15.75 o 
  -3  10   3        0.06       11.05      5.91 o 
  -2  10   3      171.58      149.79     16.79 o 
  -1  10   3       58.32       53.58      9.92 o 
   0  10   3        0.48        3.51      4.99 o 
 -10  11   3       27.55       18.39      8.89 o 
  -9  11   3       10.66        5.79      6.78 o 
  -8  11   3       25.79        8.58      6.20 o 
  -7  11   3       29.26       33.84     10.69 o 
  -6  11   3       15.21        9.38      6.00 o 
  -5  11   3       32.11       33.44      9.66 o 
  -4  11   3       15.20       10.34      6.62 o 
  -3  11   3        2.36        6.59      5.65 o 
  -2  11   3       55.90       37.38      9.23 o 
  -1  11   3        0.02        4.03      5.13 o 
  -9  12   3        1.41        7.41      7.61 o 
  -8  12   3        2.94       12.74      9.44 o 
  -7  12   3       21.45       16.47      8.60 o 
  -6  12   3       26.72       28.20     10.04 o 
  -5  12   3        2.17       19.49      8.50 o 
  -4  12   3       45.85       32.21     10.03 o 
  -3  12   3        5.28        0.80      4.58 o 
  -2  12   3       13.20       17.72      7.80 o 
   3 -13   4        3.40        8.45      5.03 o 
   4 -13   4       19.23       18.66      8.25 o 
   5 -13   4        0.01        1.84      5.94 o 
  -1 -12   4        0.28       -1.97      3.66 o 
   0 -12   4        5.54       15.07      5.35 o 
   1 -12   4        6.96       10.97      5.09 o 
   2 -12   4        0.43        5.24      3.97 o 
   3 -12   4       28.93       40.74     13.45 o 
   4 -12   4        6.67       19.03      6.48 o 
   5 -12   4       13.60        2.81      6.89 o 
   6 -12   4        4.73        6.63      6.61 o 
   7 -12   4        0.96       -2.14      5.16 o 
  -3 -11   4       14.66       18.01      7.97 o 
  -2 -11   4        0.15       11.12      6.30 o 
  -1 -11   4        0.06        4.93      5.62 o 
   0 -11   4       62.64       62.78     13.86 o 
   1 -11   4        3.35        5.96      5.76 o 
   2 -11   4       22.42       33.85      8.79 o 
   3 -11   4       12.72       14.14      5.88 o 
   4 -11   4       57.41       71.06     10.39 o 
   5 -11   4        0.21       -0.05      4.35 o 
   6 -11   4        1.73        6.17      6.16 o 
   7 -11   4       14.48       23.29      8.35 o 
   8 -11   4        6.48       19.98      9.35 o 
   9 -11   4        0.45        0.44      4.24 o 
  -4 -10   4       44.57       53.45     12.27 o 
  -3 -10   4        0.95       -3.18      4.73 o 
  -2 -10   4       26.55       35.50      9.82 o 
  -1 -10   4       14.25       14.03      7.45 o 
   0 -10   4      150.07      168.15     20.32 o 
   1 -10   4       20.32       23.25      8.72 o 
   2 -10   4       51.29       46.59     11.50 o 
   3 -10   4      116.91      116.61     17.60 o 
   4 -10   4       23.41       24.50      5.93 o 
   5 -10   4       42.98       39.26      7.43 o 
   6 -10   4        3.47       13.13      7.95 o 
   7 -10   4       30.82       39.91     10.90 o 
   8 -10   4        2.60       -5.57      5.57 o 
   9 -10   4        0.17        2.99      5.29 o 
  -5  -9   4        1.59        2.46      3.96 o 
  -4  -9   4       27.27       30.14      9.07 o 
  -3  -9   4       44.85       44.35     10.62 o 
  -2  -9   4      193.02      169.21     19.10 o 
  -1  -9   4       10.84        6.54      5.63 o 
   0  -9   4        1.39       -0.32      4.42 o 
   1  -9   4       45.02       41.22     10.27 o 
   2  -9   4        4.46        4.52      5.18 o 
   3  -9   4        6.76       12.64      6.37 o 
   4  -9   4        0.50       -3.08      3.08 o 
   5  -9   4       25.09       18.00      9.17 o 
   6  -9   4       48.01       36.17      9.72 o 
   7  -9   4       11.09        3.19      4.81 o 
   8  -9   4       26.46       32.71      9.34 o 
   9  -9   4        1.29        2.89      4.18 o 
  10  -9   4       16.00       14.11      6.43 o 
  -6  -8   4        0.02       -1.06      3.51 o 
  -5  -8   4        4.34        3.91      7.65 o 
  -4  -8   4        0.80        1.53      4.40 o 
  -3  -8   4        0.79        3.16      4.40 o 
  -2  -8   4       26.22       29.31      5.82 o 
  -1  -8   4       44.00       35.58      6.38 o 
   0  -8   4      107.57      132.85     10.99 o 
   1  -8   4       15.93       17.86      4.52 o 
   2  -8   4       51.67       53.65     10.34 o 
   3  -8   4       75.04       61.29     11.83 o 
   4  -8   4       25.26       29.48      8.45 o 
   5  -8   4      223.26      230.66     15.38 o 
   6  -8   4       11.57        3.01      4.57 o 
   7  -8   4       26.27       22.12      7.34 o 
   8  -8   4        0.48        4.73      4.18 o 
   9  -8   4       47.07       48.97     10.55 o 
  10  -8   4        1.95       -4.55      4.55 o 
  -7  -7   4        9.02        5.72      3.84 o 
  -6  -7   4        1.71       -2.00      9.73 o 
  -5  -7   4       12.37        8.56      8.47 o 
  -4  -7   4       54.39       51.28      5.81 o 
  -3  -7   4      116.49      123.99     10.33 o 
  -2  -7   4      297.93      316.47     15.81 o 
  -1  -7   4        5.08        7.75      3.44 o 
   0  -7   4      109.95      103.26      9.06 o 
   1  -7   4      231.09      235.38     13.44 o 
   2  -7   4       14.59       12.01      5.80 o 
   3  -7   4       46.08       30.50      7.63 o 
   4  -7   4       68.18       69.70     11.79 o 
   5  -7   4      193.89      192.18     13.30 o 
   6  -7   4        2.38       15.62      6.09 o 
   7  -7   4      182.66      174.14     17.49 o 
   8  -7   4      226.45      239.97     20.64 o 
   9  -7   4       12.59       30.54      8.54 o 
  10  -7   4       93.71       59.41     10.75 o 
  -8  -6   4       48.46       65.88      8.86 o 
  -7  -6   4        2.31        1.42      5.51 o 
  -6  -6   4      147.27      163.65     12.56 o 
  -5  -6   4        6.75        6.88      4.03 o 
  -4  -6   4       12.03        6.98      2.86 o 
  -3  -6   4      205.27      208.78     12.13 o 
  -2  -6   4       18.91       21.61      4.40 o 
  -1  -6   4      274.15      275.30     13.25 o 
   0  -6   4       11.30        8.29      2.57 o 
   1  -6   4        3.64       -0.32      3.10 o 
   2  -6   4      227.84      246.19     18.70 o 
   3  -6   4        3.91       16.33      6.11 o 
   4  -6   4      620.84      682.82     32.10 o 
   5  -6   4       71.34       74.94      7.74 o 
   6  -6   4        0.20        6.99      4.35 o 
   7  -6   4       15.45        8.98      4.80 o 
   8  -6   4       47.83       41.07      8.33 o 
   9  -6   4      122.73       97.30     12.81 o 
  10  -6   4        4.19        7.92      4.76 o 
  -9  -5   4        0.80        5.46      5.37 o 
  -8  -5   4        1.50       -1.14      7.62 o 
  -7  -5   4       48.62       47.47      9.66 o 
  -6  -5   4       66.24       53.68      7.12 o 
  -5  -5   4       23.07       15.31      4.56 o 
  -4  -5   4      119.90      130.27      7.64 o 
  -3  -5   4       52.45       48.49      3.97 o 
  -2  -5   4       12.83       14.47      3.42 o 
  -1  -5   4      328.52      321.65     12.74 o 
   0  -5   4        0.54        6.22      2.40 o 
   1  -5   4       58.99       50.24      7.96 o 
   2  -5   4        4.32        6.40      2.83 o 
   3  -5   4        0.13        1.39      2.30 o 
   4  -5   4       31.58       31.31      7.32 o 
   5  -5   4        0.06        5.31      2.71 o 
   6  -5   4       36.63       33.21      7.14 o 
   7  -5   4       47.18       63.60      9.33 o 
   8  -5   4       76.62       72.95     10.21 o 
   9  -5   4       23.19       12.08      4.77 o 
  10  -5   4      100.21      139.49     22.78 o 
 -10  -4   4       37.49       45.33     13.63 o 
  -9  -4   4       14.67       24.99      6.06 o 
  -8  -4   4        0.30       -3.74      3.74 o 
  -7  -4   4       13.29       25.78      5.50 o 
  -6  -4   4      285.34      287.36     12.14 o 
  -5  -4   4        0.95        2.12      2.88 o 
  -4  -4   4      108.45       90.80     13.53 o 
  -3  -4   4      232.17      225.78      9.28 o 
  -2  -4   4        9.70       19.07      2.99 o 
  -1  -4   4      647.50      611.70     14.93 o 
   0  -4   4      267.13      256.25     16.43 o 
   1  -4   4       57.56       66.59      8.64 o 
   2  -4   4     1493.81     1459.44     27.50 o 
   3  -4   4      434.77      400.55     14.53 o 
   4  -4   4      298.66      299.32     12.99 o 
   5  -4   4       14.20       14.08      4.77 o 
   6  -4   4       13.76       16.27      5.03 o 
   7  -4   4        0.42        1.33      3.56 o 
   8  -4   4        6.61        3.65      3.31 o 
   9  -4   4        5.12        1.64      7.47 o 
  10  -4   4        0.31        1.04      5.83 o 
 -10  -3   4        2.82        0.74      3.23 o 
  -9  -3   4        1.13        2.14      3.60 o 
  -8  -3   4        0.69        2.71      4.13 o 
  -7  -3   4       42.69       40.51      4.94 o 
  -6  -3   4      109.74      103.14      7.11 o 
  -5  -3   4        0.07        7.67      4.53 o 
  -4  -3   4       10.77       14.44      7.27 o 
  -3  -3   4      469.06      474.38     13.16 o 
  -2  -3   4       22.55       17.46      2.59 o 
  -1  -3   4        0.16        0.10      1.65 o 
   0  -3   4      809.79      813.44     26.97 o 
   1  -3   4      763.70      796.51     18.68 o 
   2  -3   4      215.34      192.75      9.32 o 
   3  -3   4       22.02       21.10      3.42 o 
   4  -3   4      225.15      207.82     15.07 o 
   5  -3   4       65.96       61.51      5.41 o 
   6  -3   4        7.43        2.14      2.51 o 
   7  -3   4       79.69       95.71      8.65 o 
   8  -3   4        0.37       -1.76      5.51 o 
   9  -3   4        5.92        3.12      6.58 o 
  10  -3   4        0.38       13.27      9.40 o 
 -11  -2   4        4.71       12.04      8.41 o 
 -10  -2   4        8.59        9.93      4.61 o 
  -9  -2   4      104.87      154.54     26.45 o 
  -8  -2   4        4.83        2.69      4.80 o 
  -7  -2   4       38.47       31.22      4.42 o 
  -6  -2   4       31.74       30.82      9.33 o 
  -5  -2   4       31.64       17.60      4.63 o 
  -4  -2   4      681.79      672.79     16.47 o 
  -3  -2   4      174.53      184.10      7.16 o 
  -2  -2   4       59.42       66.64      7.91 o 
  -1  -2   4       58.44       54.66      6.90 o 
   0  -2   4     3603.33     3500.81     35.95 o 
   1  -2   4       40.89       25.21      3.33 o 
   2  -2   4      119.31      134.12      6.93 o 
   3  -2   4      122.21      118.50      6.50 o 
   4  -2   4       12.59       14.94      7.42 o 
   5  -2   4        0.39        5.30      2.54 o 
   6  -2   4        2.28        4.78      1.74 o 
   7  -2   4       42.47       43.75      3.98 o 
   8  -2   4        5.94        4.93      4.62 o 
   9  -2   4        9.82        3.96      7.14 o 
  10  -2   4        1.45       -2.01      6.28 o 
 -11  -1   4        3.77       11.73      5.03 o 
 -10  -1   4        1.92        9.33      4.41 o 
  -9  -1   4       36.10       39.45      9.71 o 
  -8  -1   4        5.63        7.49      5.57 o 
  -7  -1   4       43.09       47.22      5.17 o 
  -6  -1   4        5.71        5.82      2.86 o 
  -5  -1   4       89.22       77.64      7.05 o 
  -4  -1   4      112.05      130.08      6.17 o 
  -3  -1   4        0.10        0.54      2.74 o 
  -2  -1   4      193.33      217.53     13.77 o 
  -1  -1   4      709.99      672.97     11.16 o 
   0  -1   4      168.94      137.39      5.18 o 
   1  -1   4      175.65      184.27      6.26 o 
   2  -1   4      102.50      100.34      4.71 o 
   3  -1   4      280.06      271.14      7.68 o 
   4  -1   4      300.38      318.57      8.20 o 
   5  -1   4      185.37      187.01      6.39 o 
   6  -1   4      184.66      193.40      6.59 o 
   7  -1   4        1.10        0.89      1.20 o 
   8  -1   4       34.24       39.91     12.29 o 
   9  -1   4        1.59       -1.59      8.59 o 
  10  -1   4       21.32       25.59     11.58 o 
 -12   0   4        0.00        2.02     14.98 o 
 -11   0   4        3.20       -0.50      3.86 o 
 -10   0   4       22.26       25.01      9.02 o 
  -9   0   4      148.07      167.27     16.90 o 
  -8   0   4       19.09       42.36      7.00 o 
  -7   0   4       44.11       49.42      8.43 o 
  -6   0   4      567.50      619.81     26.82 o 
  -5   0   4      217.64      107.92    117.18 o 
  -4   0   4      662.43      812.22     41.56 o 
  -3   0   4      168.78      186.18     12.69 o 
  -2   0   4     3968.23     4116.97     31.90 o 
  -1   0   4     1041.28     1100.59     12.31 o 
   0   0   4      316.40      271.89      6.48 o 
   1   0   4      188.12      169.68      4.45 o 
   2   0   4      519.98      454.49      8.15 o 
   3   0   4      481.43      428.19     35.15 o 
   4   0   4       68.97       62.19      7.68 o 
   5   0   4      277.90      281.37     24.90 o 
   6   0   4      116.30       86.00     15.59 o 
   7   0   4        1.31       -3.92      6.43 o 
   8   0   4        5.69       10.36      8.44 o 
   9   0   4       52.38       47.23     13.79 o 
 -12   1   4        2.01        1.94      3.86 o 
 -11   1   4        1.56        1.38      3.26 o 
 -10   1   4       24.18       33.46      6.75 o 
  -9   1   4       13.54       10.41      6.17 o 
  -8   1   4        8.78        2.82      4.66 o 
  -7   1   4      466.97      377.54     21.72 o 
  -6   1   4       83.17       65.09      8.80 o 
  -5   1   4       96.84       48.32     52.28 o 
  -4   1   4     3264.15     3430.30     56.58 o 
  -3   1   4      672.07      641.19     23.24 o 
  -2   1   4     2836.92     2985.51     26.64 o 
  -1   1   4       15.71       42.93      2.89 o 
   0   1   4        0.00        6.70      1.31 o 
   1   1   4       84.57       77.45      3.31 o 
   2   1   4       20.82       11.67      5.91 o 
   3   1   4        0.03        6.40      5.48 o 
   4   1   4      102.75      112.81     15.65 o 
   5   1   4      194.52      201.94     22.22 o 
   6   1   4       31.60       26.09      9.25 o 
   7   1   4       10.15        3.53      6.25 o 
   8   1   4        9.36        1.07      6.40 o 
   9   1   4       11.26       29.59     13.02 o 
 -12   2   4       12.27        7.21      4.28 o 
 -11   2   4        0.86       -0.73      4.76 o 
 -10   2   4      174.60      186.53     20.32 o 
  -9   2   4        2.91        1.73      3.94 o 
  -8   2   4       36.50       44.65      9.09 o 
  -7   2   4       23.61       24.98      4.65 o 
  -6   2   4     1137.54     1188.74     36.86 o 
  -5   2   4       23.98       59.83      8.15 o 
  -4   2   4      521.00      576.56     23.21 o 
  -3   2   4        2.24        2.14      2.46 o 
  -2   2   4      204.60      193.75      7.25 o 
  -1   2   4       11.46       21.04      2.23 o 
   0   2   4        7.82        7.14      1.47 o 
   1   2   4      134.67      137.47      4.36 o 
   2   2   4      511.54      401.95     29.33 o 
   3   2   4       18.89       10.10      5.99 o 
   4   2   4        5.72        8.63      7.16 o 
   5   2   4       47.17       65.11     14.20 o 
   6   2   4       20.35       46.79     13.03 o 
   7   2   4       11.89       12.12      6.17 o 
   8   2   4        4.69        6.95      8.09 o 
 -12   3   4        0.19       -3.15      5.08 o 
 -11   3   4        2.24       -5.51      5.51 o 
 -10   3   4       29.29       25.94      8.94 o 
  -9   3   4        9.29       12.15      6.20 o 
  -8   3   4        0.42       -1.25      3.76 o 
  -7   3   4       36.38       28.68      7.54 o 
  -6   3   4       93.91       83.48     10.23 o 
  -5   3   4      756.09      746.76     28.72 o 
  -4   3   4     1356.18     1481.88     37.96 o 
  -3   3   4        8.92       14.52      2.52 o 
  -2   3   4      757.63      785.36     15.31 o 
  -1   3   4       73.16      104.15      4.87 o 
   0   3   4       32.19       28.35      2.70 o 
   1   3   4      550.07      516.74      7.57 o 
   2   3   4        0.48        0.65      4.30 o 
   3   3   4       55.34       60.47     12.07 o 
   4   3   4       60.18       82.73     15.32 o 
   5   3   4      176.95      186.75     23.31 o 
   6   3   4        1.25        7.37      9.20 o 
   7   3   4       20.55       15.85      9.40 o 
   8   3   4        7.95       37.55     13.93 o 
 -13   4   4        2.80       -0.73      4.53 o 
 -12   4   4        5.56        0.21      6.68 o 
 -11   4   4       22.78       24.31      9.17 o 
 -10   4   4       95.37      117.16     16.15 o 
  -9   4   4       16.18       18.89      7.32 o 
  -8   4   4        8.68       34.40      8.58 o 
  -7   4   4      114.10      132.03     14.75 o 
  -6   4   4       56.94       47.86      8.01 o 
  -5   4   4      263.04      219.63     16.04 o 
  -4   4   4       97.07      132.71      8.65 o 
  -3   4   4      105.72       82.03      7.58 o 
  -2   4   4      111.74      122.05      7.30 o 
  -1   4   4      524.59      538.50     12.70 o 
   0   4   4      170.44      142.35      5.12 o 
   1   4   4       17.90       17.67      2.06 o 
   2   4   4      238.35      192.19     34.90 o 
   3   4   4      226.55      211.40     22.88 o 
   4   4   4        6.30       11.50      6.99 o 
   5   4   4        9.67       20.75      9.90 o 
   6   4   4       13.32        9.91      8.89 o 
   7   4   4        6.84        0.29      6.68 o 
 -13   5   4        2.81      167.27     21.84 o 
 -12   5   4       11.31       11.13      6.93 o 
 -11   5   4        0.07        3.11      5.15 o 
 -10   5   4        1.68       12.96      6.72 o 
  -9   5   4       37.10       41.25     10.27 o 
  -8   5   4       25.48       16.12      6.88 o 
  -7   5   4      324.91      337.98     24.00 o 
  -6   5   4       90.78       90.55     12.00 o 
  -5   5   4      186.46      203.11     11.56 o 
  -4   5   4        0.35        1.74      2.32 o 
  -3   5   4      179.20      191.38     10.13 o 
  -2   5   4      308.71      328.57     12.62 o 
  -1   5   4       96.43       97.76      4.93 o 
   0   5   4       60.67       65.41      4.59 o 
   1   5   4       62.87       61.33      3.99 o 
   2   5   4      110.06       70.99     11.18 o 
   3   5   4       14.57       24.08      9.95 o 
   4   5   4        1.72       -2.77      7.06 o 
   5   5   4        8.77        2.38      6.93 o 
   6   5   4        1.82        2.00      7.18 o 
   7   5   4        3.26        3.96      7.43 o 
 -13   6   4        4.82       10.00      6.79 o 
 -12   6   4        0.01        5.83      5.87 o 
 -11   6   4       25.33       18.44      8.64 o 
 -10   6   4       12.77        8.89      6.34 o 
  -9   6   4        1.67       11.03      6.73 o 
  -8   6   4       25.01       22.41      7.47 o 
  -7   6   4        6.63        8.16      5.41 o 
  -6   6   4        4.89        2.00      3.64 o 
  -5   6   4      108.12      106.80     13.03 o 
  -4   6   4        2.86        0.16      2.61 o 
  -3   6   4      217.18      174.61      8.40 o 
  -2   6   4       32.49       27.27      4.58 o 
  -1   6   4      301.86      287.44     10.66 o 
   0   6   4        1.62        4.43      1.89 o 
   1   6   4       26.47       34.16      4.90 o 
   2   6   4      299.81      283.86     17.93 o 
   3   6   4       14.01        7.20      6.37 o 
   4   6   4       59.86       50.17     14.04 o 
   5   6   4       12.74       35.39     11.97 o 
   6   6   4       29.94       43.77     15.06 o 
 -12   7   4        0.01       -7.10      7.10 o 
 -11   7   4        1.05       -0.42      4.59 o 
 -10   7   4        1.57       -6.13      6.13 o 
  -9   7   4      128.07      127.11     17.39 o 
  -8   7   4      325.18      341.75     26.74 o 
  -7   7   4        1.30       10.58      5.32 o 
  -6   7   4      134.58      122.22     15.21 o 
  -5   7   4      360.55      355.56     24.03 o 
  -4   7   4      159.09      144.84     14.81 o 
  -3   7   4      166.95      184.71     11.13 o 
  -2   7   4      227.19      204.31     11.17 o 
  -1   7   4      444.99      437.82     15.73 o 
   0   7   4        4.86        5.90      2.16 o 
   1   7   4       55.80       45.76      4.37 o 
   2   7   4       69.85       88.29     16.68 o 
   3   7   4       28.51       19.03      7.75 o 
   4   7   4      169.16      190.90     26.60 o 
   5   7   4        2.71       22.77     11.71 o 
 -12   8   4       15.87       41.99     12.05 o 
 -11   8   4        6.18       13.32      7.38 o 
 -10   8   4       12.45        9.27      6.91 o 
  -9   8   4       92.06       99.83     16.15 o 
  -8   8   4       12.43       17.07      7.98 o 
  -7   8   4        0.79       -5.62      5.62 o 
  -6   8   4       29.43       32.74      8.72 o 
  -5   8   4      163.11      155.26     16.71 o 
  -4   8   4       20.33       23.31      6.76 o 
  -3   8   4       26.44       18.24      5.96 o 
  -2   8   4      188.04      177.32     16.14 o 
  -1   8   4       41.43       39.61      5.62 o 
   0   8   4        0.71        1.90      2.75 o 
   1   8   4       51.64       62.18      7.28 o 
   2   8   4       18.42       29.62     11.52 o 
   3   8   4        1.42       10.17      9.23 o 
   4   8   4        1.28       16.79     10.30 o 
 -12   9   4       39.49       52.34     13.59 o 
 -11   9   4        3.85       -6.15      6.15 o 
 -10   9   4       22.67       20.13      8.73 o 
  -9   9   4        7.00       -3.95      5.35 o 
  -8   9   4       17.41       21.96      8.90 o 
  -7   9   4        0.20       -1.56      5.87 o 
  -6   9   4        2.00        3.62      5.25 o 
  -5   9   4      238.21      229.90     21.60 o 
  -4   9   4        0.02        0.15      4.74 o 
  -3   9   4       59.10       40.38      9.31 o 
  -2   9   4       31.35       26.64      7.31 o 
  -1   9   4       17.19       15.62      5.67 o 
   0   9   4       28.95       34.20      7.40 o 
   1   9   4       36.19       36.33     12.70 o 
   2   9   4        0.31        0.03      6.96 o 
   3   9   4       10.39       20.02      9.92 o 
 -11  10   4        2.08        9.05      6.16 o 
 -10  10   4        7.91        1.35      6.66 o 
  -9  10   4       44.48       42.21     11.34 o 
  -8  10   4        0.44       -0.02      4.51 o 
  -7  10   4       43.01       64.81     13.32 o 
  -6  10   4       15.82       18.69      8.03 o 
  -5  10   4       23.71       17.39      7.00 o 
  -4  10   4        0.19        6.52      5.41 o 
  -3  10   4       37.69       35.87      8.93 o 
  -2  10   4       91.96       92.39     13.65 o 
  -1  10   4        8.77       10.08      5.35 o 
 -10  11   4        7.84       12.93      8.41 o 
  -9  11   4       11.34        6.96      7.96 o 
  -8  11   4        0.11        3.86      5.70 o 
  -7  11   4        0.04        2.60      5.14 o 
  -6  11   4       43.86       42.18     11.31 o 
  -5  11   4        6.83        0.49      4.82 o 
  -4  11   4      112.74       84.53     14.18 o 
  -3  11   4       37.24       51.76     11.37 o 
  -2  11   4        9.17       20.32      7.49 o 
  -9  12   4        5.60       13.88      8.52 o 
  -8  12   4        2.06        5.26      7.44 o 
  -7  12   4       34.46       31.95     11.45 o 
  -6  12   4        9.32       14.72      8.05 o 
  -5  12   4       15.16       25.50      9.05 o 
  -4  12   4        0.45       -0.79      6.08 o 
  -3  12   4        3.52       -4.46      4.46 o 
   0 -12   5       52.02       49.99     13.17 o 
   1 -12   5        5.25        4.91      6.60 o 
   2 -12   5        7.96       17.96      6.42 o 
   3 -12   5        1.15       -2.52      6.48 o 
   4 -12   5       15.21        5.61      4.54 o 
   5 -12   5        1.67       -0.05      6.31 o 
   6 -12   5        3.97       14.93      8.25 o 
   7 -12   5       37.08       33.04     10.87 o 
  -3 -11   5        1.10       17.56      7.73 o 
  -2 -11   5       44.90       47.35     12.24 o 
  -1 -11   5        6.62       13.01      8.79 o 
   0 -11   5        2.50        3.86      5.11 o 
   1 -11   5        8.05       16.06      8.00 o 
   2 -11   5        0.06        2.70      5.31 o 
   3 -11   5       29.41       49.41     12.78 o 
   4 -11   5        0.79        2.91      3.94 o 
   5 -11   5       12.10        8.72      5.15 o 
   6 -11   5       29.23       54.52     13.47 o 
   7 -11   5        3.04       17.35      9.08 o 
   8 -11   5        5.84        1.71      5.29 o 
  -4 -10   5        6.45       13.73      7.23 o 
  -3 -10   5        4.40       10.30      5.85 o 
  -2 -10   5        0.00       -3.44      4.78 o 
  -1 -10   5        0.07       -2.18      4.32 o 
   0 -10   5        8.97       14.03      7.35 o 
   1 -10   5       32.83       27.24      9.14 o 
   2 -10   5      126.82      122.19     18.10 o 
   3 -10   5       15.46       12.17      7.18 o 
   4 -10   5       61.33       66.28     14.44 o 
   5 -10   5        2.44        3.94      3.78 o 
   6 -10   5        3.58        1.45      4.75 o 
   7 -10   5        0.14        3.35      5.06 o 
   8 -10   5        3.03       -7.72      7.72 o 
   9 -10   5       69.72       97.23     15.79 o 
  -5  -9   5        6.38        3.23      5.88 o 
  -4  -9   5       12.35       26.81      8.92 o 
  -3  -9   5       58.84       53.57     11.69 o 
  -2  -9   5       79.75       78.38     13.97 o 
  -1  -9   5        0.38        2.27      4.75 o 
   0  -9   5      164.80      145.62     18.24 o 
   1  -9   5       57.43       38.60     10.01 o 
   2  -9   5      155.28      144.15     18.43 o 
   3  -9   5        3.55        1.65      4.59 o 
   4  -9   5       13.69       20.17      7.95 o 
   5  -9   5       13.27        9.27      4.45 o 
   6  -9   5        3.47        3.64      4.70 o 
   7  -9   5       84.84       84.93     14.70 o 
   8  -9   5        0.59        0.36      3.84 o 
   9  -9   5        7.84       12.28      6.37 o 
  -7  -8   5        6.43       12.21      7.02 o 
  -6  -8   5       41.40       34.30     10.12 o 
  -5  -8   5        0.38       -0.06      4.15 o 
  -4  -8   5       12.28        9.27      5.82 o 
  -3  -8   5        0.53        0.78      4.97 o 
  -2  -8   5       65.57       48.17      6.91 o 
  -1  -8   5        9.28        9.74      3.90 o 
   0  -8   5       20.28       13.53      5.97 o 
   1  -8   5        5.80       12.97      4.46 o 
   2  -8   5        7.61        5.43      4.61 o 
   3  -8   5        7.92        2.30      4.53 o 
   4  -8   5       13.15       15.16      6.99 o 
   5  -8   5        4.83        4.80      7.28 o 
   6  -8   5        3.19       16.46      6.60 o 
   7  -8   5        9.70       14.97      8.62 o 
   8  -8   5        2.20       -1.52      4.86 o 
   9  -8   5        1.40       10.42      6.00 o 
  10  -8   5        2.74        5.61      4.47 o 
  -7  -7   5        7.85        4.47      4.94 o 
  -6  -7   5        4.77        1.57     11.29 o 
  -5  -7   5        9.11        8.29      4.05 o 
  -4  -7   5        4.32        3.73      3.22 o 
  -3  -7   5       98.01      101.21      9.18 o 
  -2  -7   5       83.22       80.44      8.05 o 
  -1  -7   5      285.62      260.60     13.94 o 
   0  -7   5      393.63      353.76     16.38 o 
   1  -7   5        4.06        8.57      5.48 o 
   2  -7   5      270.62      257.23     21.42 o 
   3  -7   5      182.23      136.83     16.06 o 
   4  -7   5      111.54      105.81     14.22 o 
   5  -7   5       19.92       23.66      5.45 o 
   6  -7   5       17.46       27.70      7.50 o 
   7  -7   5       45.12       57.88     10.68 o 
   8  -7   5       23.52       18.31      6.62 o 
   9  -7   5       31.07       20.57      6.88 o 
  10  -7   5       24.56       52.57     10.19 o 
  -8  -6   5       13.26       28.31      8.24 o 
  -7  -6   5       44.87       70.66     11.95 o 
  -6  -6   5       58.91       65.50     13.07 o 
  -5  -6   5        0.70       -0.94      2.74 o 
  -4  -6   5       92.65       94.81      8.54 o 
  -3  -6   5       83.84       91.50      7.89 o 
  -2  -6   5        8.94        9.60      3.12 o 
  -1  -6   5       30.88       29.75      4.66 o 
   0  -6   5        1.69       -0.48      2.27 o 
   1  -6   5       33.10       26.99      7.41 o 
   2  -6   5       97.79       84.24     12.06 o 
   3  -6   5      267.52      253.78     20.62 o 
   4  -6   5      324.44      323.74     22.92 o 
   5  -6   5       15.62       24.76      7.10 o 
   6  -6   5       23.43       27.31      6.92 o 
   7  -6   5       21.70       21.87      6.83 o 
   8  -6   5       28.87       27.28      6.89 o 
   9  -6   5        8.47       10.56      5.37 o 
  10  -6   5        2.10       -1.09      7.16 o 
  -9  -5   5       28.00       21.06      7.16 o 
  -8  -5   5        6.69        6.32      3.97 o 
  -7  -5   5       24.17       36.12      6.31 o 
  -6  -5   5        2.00        6.03      3.46 o 
  -5  -5   5        0.08        2.51      2.58 o 
  -4  -5   5        1.66        1.63      4.31 o 
  -3  -5   5       75.40       62.32      5.88 o 
  -2  -5   5       76.81       83.36      8.26 o 
  -1  -5   5       83.62       76.72      6.10 o 
   0  -5   5      289.75      315.12     20.60 o 
   1  -5   5     1101.58     1111.79     27.09 o 
   2  -5   5      432.45      386.25     16.12 o 
   3  -5   5       38.03       39.07      5.68 o 
   4  -5   5       12.28        9.55      3.67 o 
   5  -5   5        0.79       -0.96      2.94 o 
   6  -5   5        0.76        2.57      3.44 o 
   7  -5   5        0.51       -3.77      3.77 o 
   8  -5   5      110.45       95.13     11.35 o 
   9  -5   5        0.75       -1.48      4.01 o 
  10  -5   5       11.17       12.10      9.56 o 
 -10  -4   5       10.93       11.79      6.40 o 
  -9  -4   5       25.90       39.36      7.20 o 
  -8  -4   5        0.30        1.39      2.97 o 
  -7  -4   5       73.51       59.54     13.38 o 
  -6  -4   5        4.92        1.39      2.45 o 
  -5  -4   5       78.05       70.22      6.99 o 
  -4  -4   5      361.98      341.01     11.30 o 
  -3  -4   5      549.67      631.12     28.90 o 
  -2  -4   5        9.30        9.63      2.72 o 
  -1  -4   5       12.17        6.66      1.97 o 
   0  -4   5     1091.84     1130.00     36.37 o 
   1  -4   5      661.73      728.63     23.50 o 
   2  -4   5       96.30       83.99      7.20 o 
   3  -4   5       75.32       60.97      8.77 o 
   4  -4   5      181.83      169.50     10.10 o 
   5  -4   5       25.30       29.44      6.13 o 
   6  -4   5      187.88      207.23     15.87 o 
   7  -4   5       75.37       76.48     10.10 o 
   8  -4   5       10.02       15.59      4.24 o 
   9  -4   5        1.70        0.56      6.18 o 
  10  -4   5        3.98        6.21      7.81 o 
 -10  -3   5        3.79       -4.05      7.96 o 
  -9  -3   5        0.04       14.37      4.49 o 
  -8  -3   5       34.66       38.63      6.60 o 
  -7  -3   5      101.26      111.74     10.01 o 
  -6  -3   5        1.62        4.53      3.30 o 
  -5  -3   5      124.37      127.02      7.24 o 
  -4  -3   5      133.33      122.50     10.00 o 
  -3  -3   5        4.25       -0.16      2.94 o 
  -2  -3   5       18.84       44.89      7.42 o 
  -1  -3   5      180.63      175.63     13.71 o 
   0  -3   5      441.68      576.45     19.20 o 
   1  -3   5       34.92       22.77      3.74 o 
   2  -3   5      667.12      641.46     17.68 o 
   3  -3   5      400.75      381.11     27.03 o 
   4  -3   5       32.92       25.17      5.30 o 
   5  -3   5      221.34      210.69     11.79 o 
   6  -3   5        5.81       10.96      8.92 o 
   7  -3   5       79.68       71.79      8.00 o 
   8  -3   5        0.19        6.04      6.28 o 
   9  -3   5        9.70        7.34      5.79 o 
  10  -3   5       16.08       12.80      8.71 o 
 -11  -2   5        9.49       15.59      8.50 o 
 -10  -2   5        6.53       10.12      5.17 o 
  -9  -2   5       29.58       24.29     10.95 o 
  -8  -2   5       90.70       71.47      8.54 o 
  -7  -2   5       28.84       27.79      7.40 o 
  -6  -2   5       14.64       12.10      2.81 o 
  -5  -2   5      714.39      694.46     22.34 o 
  -4  -2   5      155.43      145.20     13.30 o 
  -3  -2   5      747.04      742.23     29.70 o 
  -2  -2   5      146.13      228.72     15.35 o 
  -1  -2   5      466.89      499.71     15.91 o 
   0  -2   5     1520.70     1472.48     18.90 o 
   1  -2   5     1926.20     2188.85     24.58 o 
   2  -2   5      776.15      819.07     15.63 o 
   3  -2   5       26.16       39.96      3.76 o 
   4  -2   5       13.97       19.74      2.94 o 
   5  -2   5        0.04        0.49      1.44 o 
   6  -2   5       74.66       78.79      6.33 o 
   7  -2   5       28.07       34.49      4.47 o 
   8  -2   5        8.18        8.68      8.03 o 
   9  -2   5        8.97        5.13      6.13 o 
 -11  -1   5        9.65       12.32      5.44 o 
 -10  -1   5       12.80       14.94      5.31 o 
  -9  -1   5       15.02       19.58      5.40 o 
  -8  -1   5      370.61      384.80     22.40 o 
  -7  -1   5      480.36      521.70     19.77 o 
  -6  -1   5        5.40       10.23      2.71 o 
  -5  -1   5        4.90        6.23      2.45 o 
  -4  -1   5       17.02       17.07      4.52 o 
  -3  -1   5       35.73       33.06      6.50 o 
  -2  -1   5       19.00       31.57      6.19 o 
  -1  -1   5     1938.96     2170.40     19.16 o 
   0  -1   5     1307.40     1465.77     31.37 o 
   1  -1   5        0.19        1.96      1.47 o 
   2  -1   5        5.49       19.35      2.47 o 
   3  -1   5        0.06        3.50      1.52 o 
   4  -1   5       14.20        9.74      2.55 o 
   5  -1   5      130.08      117.70      5.16 o 
   6  -1   5        1.43        1.46      1.48 o 
   7  -1   5        2.77       -1.67      6.99 o 
   8  -1   5        0.03        0.47      7.26 o 
   9  -1   5       31.95       41.40     12.98 o 
 -12   0   5        4.10        9.86     10.57 o 
 -11   0   5       19.15       20.13      7.84 o 
 -10   0   5        1.05        1.85      5.40 o 
  -9   0   5        0.06        7.81      3.40 o 
  -8   0   5       25.81       35.73      8.84 o 
  -7   0   5       14.15       22.60      6.94 o 
  -6   0   5      110.58      115.46     12.50 o 
  -5   0   5       62.84       68.63      9.30 o 
  -4   0   5      155.40      121.91     11.87 o 
  -3   0   5      701.27      686.99     14.92 o 
  -2   0   5      143.83      159.85      6.16 o 
  -1   0   5     1115.23     1072.65     13.82 o 
   0   0   5      681.38      801.89     12.39 o 
   1   0   5     1967.81     1891.77     19.29 o 
   2   0   5      739.58      684.91     14.61 o 
   3   0   5        0.68        5.32      1.42 o 
   4   0   5      286.42      281.11     10.84 o 
   5   0   5        2.04        5.36      6.59 o 
   6   0   5        3.37        2.27      5.54 o 
   7   0   5        7.16       15.29      9.20 o 
   8   0   5       25.73        9.47      7.71 o 
   9   0   5       16.93       37.12     13.37 o 
 -12   1   5        3.57        5.51      4.32 o 
 -11   1   5        7.64        3.66      3.56 o 
 -10   1   5       60.51       66.69     12.96 o 
  -9   1   5        0.01        2.74      4.67 o 
  -8   1   5       13.39       18.41      6.92 o 
  -7   1   5       48.32       50.18      9.92 o 
  -6   1   5       57.06       49.35      8.48 o 
  -5   1   5       90.25       83.91     10.30 o 
  -4   1   5      861.78      851.84     30.09 o 
  -3   1   5      692.66      786.38     18.42 o 
  -2   1   5      256.90      281.14      9.02 o 
  -1   1   5      352.50      346.83      8.66 o 
   0   1   5       17.02       24.43      2.40 o 
   1   1   5      748.82      787.70     15.91 o 
   2   1   5       20.55       34.10      3.69 o 
   3   1   5       13.26        7.36      2.42 o 
   4   1   5      465.33      498.83     33.56 o 
   5   1   5       55.20       77.25     15.43 o 
   6   1   5        0.24        2.59      5.63 o 
   7   1   5        3.18       20.62      9.52 o 
   8   1   5        0.10       18.54     10.46 o 
 -12   2   5        3.98        7.92      4.65 o 
 -11   2   5        6.21       18.24      7.95 o 
 -10   2   5       10.57        7.30      6.03 o 
  -9   2   5        9.73       17.50      7.11 o 
  -8   2   5       26.60       22.93      7.29 o 
  -7   2   5       54.48       52.84      9.80 o 
  -6   2   5     1086.03     1183.04     38.63 o 
  -5   2   5        0.75        0.90      2.61 o 
  -4   2   5       28.02       20.28      5.07 o 
  -3   2   5       88.97       84.40      5.54 o 
  -2   2   5      116.52       89.95      4.76 o 
  -1   2   5     1504.10     1470.66     18.65 o 
   0   2   5       30.18       23.00      3.33 o 
   1   2   5      345.40      335.17      7.77 o 
   2   2   5        1.44        1.09      0.99 o 
   3   2   5      297.61      304.82     25.54 o 
   4   2   5        2.88        5.29      6.89 o 
   5   2   5       51.46       69.44     14.71 o 
   6   2   5       55.06       55.14     14.32 o 
   7   2   5        0.35        1.30      7.51 o 
   8   2   5        0.85       46.46     14.86 o 
 -13   3   5       26.81       49.83     12.77 o 
 -12   3   5       32.93       28.17      9.76 o 
 -11   3   5       14.66        9.07      6.59 o 
 -10   3   5       82.01       91.16     14.62 o 
  -9   3   5       10.03        5.85      5.03 o 
  -8   3   5        3.72        4.18      4.05 o 
  -7   3   5      105.71      110.55     13.83 o 
  -6   3   5      275.50      252.98     18.27 o 
  -5   3   5        0.98       -0.96      3.19 o 
  -4   3   5        0.12        3.97      2.88 o 
  -3   3   5      396.25      399.78     12.27 o 
  -2   3   5        7.72        1.81      1.59 o 
  -1   3   5       10.56       13.24      4.32 o 
   0   3   5      164.04      145.40      6.44 o 
   1   3   5      371.23      400.63      5.97 o 
   2   3   5       57.10       41.88      9.53 o 
   3   3   5        3.84       10.02      6.63 o 
   4   3   5        3.03       -0.51      5.63 o 
   5   3   5        0.00        8.24      8.25 o 
   6   3   5        0.24       11.11      9.72 o 
   7   3   5       20.54       43.52     15.63 o 
 -13   4   5       27.83       24.38      9.53 o 
 -12   4   5       15.95       11.65      7.25 o 
 -11   4   5        2.86       -7.35      7.35 o 
 -10   4   5       57.12       53.94     12.13 o 
  -9   4   5       35.14       25.80      8.72 o 
  -8   4   5       34.84       53.57     10.77 o 
  -7   4   5      136.67      128.14     15.38 o 
  -5   4   5        0.09        2.97      2.22 o 
  -4   4   5      536.53      531.93     27.75 o 
  -3   4   5       71.19       68.16      6.24 o 
  -2   4   5      128.13      115.50      7.47 o 
  -1   4   5      198.21      189.69      7.36 o 
   0   4   5      136.07      132.62      5.15 o 
   1   4   5        0.44        0.20      0.98 o 
   2   4   5      152.83      178.33     20.56 o 
   3   4   5      319.04      319.57     29.05 o 
   4   4   5       54.96       34.43     11.34 o 
   5   4   5       55.10       86.01     18.23 o 
   6   4   5        7.74       30.41     11.94 o 
   7   4   5        1.86       10.40      8.68 o 
 -13   5   5        0.05       17.66      8.76 o 
 -12   5   5       81.10       71.72     14.78 o 
 -11   5   5       63.78       73.34     14.27 o 
 -10   5   5        4.89       -2.99      5.05 o 
  -9   5   5        1.78        0.69      4.12 o 
  -8   5   5        6.92        5.35      5.25 o 
  -7   5   5        2.01        0.26      4.31 o 
  -6   5   5        0.11        7.90      4.33 o 
  -5   5   5      406.94      441.98     57.17 o 
  -4   5   5      296.43      331.90     20.91 o 
  -3   5   5        1.05        2.96      2.50 o 
  -2   5   5        0.18        1.89      1.82 o 
  -1   5   5      107.41      100.10      5.17 o 
   0   5   5        0.26        2.30      1.30 o 
   1   5   5      375.97      373.89     12.05 o 
   2   5   5        0.14       -6.74      6.74 o 
   3   5   5      119.82       96.57     17.31 o 
   4   5   5        8.21        4.88      7.11 o 
   5   5   5        3.80       -0.34      6.38 o 
   6   5   5        0.36        3.99     10.14 o 
 -13   6   5       20.98       26.98     10.35 o 
 -12   6   5       11.19       16.98      8.35 o 
 -11   6   5        2.05       15.37      8.18 o 
 -10   6   5        0.05       -1.76      5.68 o 
  -9   6   5       86.79       72.66     13.54 o 
  -8   6   5       21.38       19.52      7.21 o 
  -7   6   5      403.04      381.87     27.17 o 
  -6   6   5        8.22       10.66      5.73 o 
  -5   6   5      435.42      417.46     25.99 o 
  -4   6   5        9.77        8.93      4.93 o 
  -3   6   5       44.72       45.20      5.63 o 
  -2   6   5      169.84      174.23      8.18 o 
  -1   6   5        1.08        4.72      1.77 o 
   0   6   5      112.86      126.08      6.97 o 
   1   6   5       44.67       44.95      3.75 o 
   2   6   5       36.08       27.32     10.12 o 
   3   6   5      102.64      134.66     21.05 o 
   4   6   5        0.03        1.11      8.40 o 
   5   6   5        0.10        7.25      8.49 o 
 -12   7   5       29.20       24.11     10.11 o 
 -11   7   5        7.86       -0.59      5.20 o 
 -10   7   5        1.33        4.11      5.44 o 
  -9   7   5       10.09        7.67      7.39 o 
  -8   7   5       23.00       20.15      7.97 o 
  -7   7   5      181.44      175.18     19.19 o 
  -6   7   5       14.20        9.35      5.95 o 
  -5   7   5       30.76       24.14      7.04 o 
  -4   7   5       35.71       32.48      7.30 o 
  -3   7   5       20.36       21.60      6.08 o 
  -2   7   5       91.30       88.23      7.62 o 
  -1   7   5       65.86       71.62      6.12 o 
   0   7   5       50.49       48.22      4.86 o 
   1   7   5       33.32       29.37      7.59 o 
   2   7   5       74.70       98.90     18.50 o 
   3   7   5       67.33       88.51     18.56 o 
   4   7   5        8.12       15.38     11.14 o 
 -12   8   5        0.88        4.13      6.37 o 
 -11   8   5       24.92       18.01      8.75 o 
 -10   8   5       49.14       51.64     12.93 o 
  -9   8   5        0.20       -0.79      6.19 o 
  -8   8   5       11.79       13.89      7.10 o 
  -7   8   5       19.22       24.58      8.28 o 
  -6   8   5        7.32        1.63      4.81 o 
  -5   8   5      211.58      172.21     17.99 o 
  -4   8   5        1.07        1.99      3.65 o 
  -3   8   5      306.04      301.73     21.72 o 
  -2   8   5       10.80       13.01      5.92 o 
  -1   8   5        8.59       12.24      4.76 o 
   0   8   5       13.78       14.68      7.34 o 
   1   8   5        6.78       -0.90      6.57 o 
   2   8   5       73.39      100.02     19.76 o 
   3   8   5       19.84       54.60     15.88 o 
 -12   9   5        5.04        9.27      7.42 o 
 -11   9   5        5.71       16.34      9.13 o 
 -10   9   5        0.34       -1.97      5.35 o 
  -9   9   5        1.72        1.01      5.08 o 
  -8   9   5       33.88       35.24     11.76 o 
  -7   9   5       16.81       20.02      8.27 o 
  -6   9   5       37.41       35.32      9.05 o 
  -5   9   5       23.43       26.54      8.56 o 
  -4   9   5       66.95       58.66     10.86 o 
  -3   9   5       14.62        6.60      4.79 o 
  -2   9   5        5.10       -2.70      3.98 o 
  -1   9   5       41.56       39.49      8.74 o 
   1   9   5        6.38       22.64     10.49 o 
   2   9   5       35.97       41.22     13.58 o 
 -11  10   5       37.68       36.77     11.75 o 
 -10  10   5       24.66       17.90      9.26 o 
  -9  10   5        4.27       -3.00      5.25 o 
  -8  10   5       43.36       44.03     11.02 o 
  -7  10   5        8.98        8.12      6.87 o 
  -6  10   5      159.54      160.75     19.62 o 
  -5  10   5        6.33        8.41      6.18 o 
  -4  10   5       20.26       22.70      7.77 o 
  -3  10   5       49.42       56.49     11.02 o 
  -2  10   5        4.04        3.86      4.53 o 
 -10  11   5        0.01        3.05      6.33 o 
  -9  11   5        0.31       -1.84      6.12 o 
  -8  11   5        7.79        7.26      6.48 o 
  -7  11   5       23.70       30.51     10.23 o 
  -6  11   5        8.70        2.21      5.04 o 
  -5  11   5        3.02        7.36      5.97 o 
  -4  11   5        9.46        9.08      7.11 o 
  -3  11   5       21.39       32.41      9.16 o 
  -8  12   5       12.32       16.63      8.76 o 
  -7  12   5        4.65        3.37      5.95 o 
  -6  12   5       25.01       17.43      7.99 o 
  -5  12   5        1.75        4.21      5.87 o 
  -4  12   5       26.62       20.27      8.52 o 
   0 -12   6       65.92      101.96     18.87 o 
   1 -12   6       52.58       54.39     14.37 o 
   2 -12   6        9.17        4.80      7.32 o 
   3 -12   6        5.39       19.61      6.85 o 
   4 -12   6        1.25        2.51      4.21 o 
   5 -12   6       11.44       18.54      6.88 o 
  -2 -11   6       24.14       21.66      9.75 o 
  -1 -11   6      110.63      109.93     18.28 o 
   0 -11   6        0.03        5.43      6.91 o 
   1 -11   6       40.17       34.37     11.00 o 
   2 -11   6       36.93       45.22     12.51 o 
   3 -11   6        2.24        4.91      5.92 o 
   4 -11   6        8.20       13.05      5.65 o 
   5 -11   6       37.85       42.20      8.79 o 
   6 -11   6        9.97       17.79      8.59 o 
   7 -11   6        1.50        6.27      6.54 o 
  -4 -10   6        3.24        4.17      5.46 o 
  -3 -10   6        3.36        0.79      3.81 o 
  -2 -10   6        0.07        2.94      5.06 o 
  -1 -10   6        9.70       15.47      7.64 o 
   0 -10   6        2.30       -0.30      5.15 o 
   1 -10   6       58.22       69.32     14.36 o 
   2 -10   6       17.51       10.20      6.12 o 
   3 -10   6       15.81       14.08      7.87 o 
   4 -10   6        0.00        5.28      6.17 o 
   5 -10   6       34.46       29.36      7.65 o 
   6 -10   6        2.09        3.62      5.45 o 
   7 -10   6        3.99        5.45      5.55 o 
   8 -10   6       13.00       -2.20      4.82 o 
  -5  -9   6        1.55       -6.33      6.33 o 
  -4  -9   6       39.15       31.99     10.21 o 
  -3  -9   6        9.04        8.38      6.65 o 
  -2  -9   6       17.85       23.90      8.84 o 
  -1  -9   6      247.74      217.16     23.09 o 
   0  -9   6       56.09       47.71     11.58 o 
   1  -9   6       14.05       16.23      7.84 o 
   2  -9   6       16.30       18.74      7.78 o 
   3  -9   6       40.24       35.83     10.16 o 
   4  -9   6        6.06       12.94      7.38 o 
   5  -9   6        0.57       -3.38      5.74 o 
   6  -9   6       15.84       15.80      7.73 o 
   7  -9   6       15.22       12.24      6.73 o 
   8  -9   6        5.26        2.11      4.50 o 
   9  -9   6        0.78       16.80      6.78 o 
  -6  -8   6        9.96        3.55      5.67 o 
  -5  -8   6        3.04       -0.09      4.30 o 
  -4  -8   6        0.74       11.69      6.96 o 
  -3  -8   6      104.64      108.56     16.16 o 
  -2  -8   6       32.50       36.16      9.89 o 
  -1  -8   6       21.07       21.06      6.25 o 
   0  -8   6        1.84        2.04      4.05 o 
   1  -8   6      144.30      125.80     10.76 o 
   2  -8   6      137.82      176.39     19.55 o 
   3  -8   6        0.01        5.85      5.66 o 
   4  -8   6       30.17       34.63      9.64 o 
   5  -8   6      117.28      106.34     15.98 o 
   6  -8   6       19.05       16.17      6.90 o 
   7  -8   6       22.82       21.64      7.46 o 
   8  -8   6       14.65        8.86      5.39 o 
   9  -8   6       16.82        9.75      5.32 o 
  -7  -7   6       20.01       17.81      7.23 o 
  -6  -7   6       55.36       55.32     12.60 o 
  -5  -7   6       23.78       38.97     10.22 o 
  -4  -7   6       28.52       19.80      7.43 o 
  -3  -7   6      234.79      238.62     17.11 o 
  -2  -7   6      536.11      503.65     18.19 o 
  -1  -7   6      294.50      297.58     14.35 o 
   0  -7   6      123.62      128.67      9.96 o 
   1  -7   6      378.32      383.18     26.66 o 
   2  -7   6      130.92      121.67     15.53 o 
   3  -7   6        1.18        2.47      4.81 o 
   4  -7   6      135.91      134.63     16.61 o 
   5  -7   6      141.27      147.08     17.65 o 
   6  -7   6        0.02        3.79      4.70 o 
   7  -7   6        4.42        4.86      4.46 o 
   8  -7   6        1.00       -0.78      3.39 o 
   9  -7   6       10.15       12.16      5.49 o 
  -8  -6   6       14.93        5.30      5.67 o 
  -7  -6   6       45.22       38.89     10.01 o 
  -6  -6   6        0.28        0.15      8.98 o 
  -5  -6   6       10.00       17.69      7.39 o 
  -4  -6   6        4.69        8.22      5.75 o 
  -3  -6   6      103.44      104.03      7.75 o 
  -2  -6   6       90.44       86.01     15.85 o 
  -1  -6   6        0.07        3.95      3.14 o 
   0  -6   6       51.31       63.88      6.57 o 
   1  -6   6       85.77       76.03     11.81 o 
   2  -6   6      224.42      246.10     20.36 o 
   3  -6   6       18.58       54.18     10.54 o 
   4  -6   6      175.63      158.48     16.77 o 
   5  -6   6        4.70        3.10      4.35 o 
   6  -6   6       59.48       64.05     10.44 o 
   7  -6   6       13.70       10.22      5.69 o 
   8  -6   6       21.09       16.79      5.80 o 
   9  -6   6        5.16       12.46     21.48 o 
  -9  -5   6       11.50       12.72      7.29 o 
  -8  -5   6        6.17        5.72      5.54 o 
  -7  -5   6        0.43        0.62      3.11 o 
  -6  -5   6       18.44       10.34      4.87 o 
  -5  -5   6       17.33       13.02      4.26 o 
  -4  -5   6       29.51       31.75      8.22 o 
  -3  -5   6        4.43       19.32      6.66 o 
  -2  -5   6       92.06       76.54      5.24 o 
  -1  -5   6       34.66       33.74      4.65 o 
   0  -5   6       71.85       61.92      9.98 o 
   1  -5   6     1260.49     1186.36     41.89 o 
   2  -5   6       66.89       98.57     12.10 o 
   3  -5   6      443.35      421.38     24.82 o 
   4  -5   6       62.70       68.41     10.50 o 
   5  -5   6        0.59        1.72      3.26 o 
   6  -5   6        6.32        5.50      3.76 o 
   7  -5   6       17.25       12.93      4.44 o 
   8  -5   6        0.32        1.12      7.69 o 
   9  -5   6        0.55        0.42      7.26 o 
 -10  -4   6        0.93        8.24      6.31 o 
  -9  -4   6        0.67       11.62      6.57 o 
  -8  -4   6       35.14       31.73      6.23 o 
  -7  -4   6        6.00       -1.64      7.47 o 
  -6  -4   6       47.77       46.07      6.01 o 
  -5  -4   6       61.42       56.70      5.68 o 
  -4  -4   6        8.45       12.44      5.58 o 
  -3  -4   6      202.89      207.64     17.69 o 
  -2  -4   6       48.95       65.24      9.63 o 
  -1  -4   6      550.65      517.21     45.98 o 
   0  -4   6       37.41       40.27      7.36 o 
   1  -4   6      196.98      158.70     10.27 o 
   2  -4   6      609.03      603.10     19.44 o 
   3  -4   6       58.07       59.49      6.42 o 
   4  -4   6       38.97       41.78      5.51 o 
   5  -4   6       79.98       67.20      6.77 o 
   6  -4   6      278.66      262.24     16.73 o 
   7  -4   6        0.87        0.47      3.39 o 
   8  -4   6       13.23       14.63     14.72 o 
   9  -4   6        1.93        7.01      8.06 o 
 -10  -3   6       19.40       26.04      9.80 o 
  -9  -3   6       33.05       28.26     15.44 o 
  -8  -3   6        4.72        5.80      3.43 o 
  -7  -3   6       83.77       86.36      8.44 o 
  -6  -3   6       37.06       30.54      7.80 o 
  -5  -3   6      133.82      119.63      8.21 o 
  -4  -3   6        1.52        3.66      4.28 o 
  -3  -3   6      149.50      123.53      9.55 o 
  -2  -3   6      151.67      176.72     14.99 o 
  -1  -3   6       42.32       32.41      4.05 o 
   0  -3   6       27.64       37.47      3.59 o 
   1  -3   6       50.81       52.24      6.76 o 
   2  -3   6      737.57      701.36     16.31 o 
   3  -3   6       12.78       33.02      4.09 o 
   4  -3   6      183.13      176.20      8.69 o 
   5  -3   6        3.70        3.82      2.77 o 
   6  -3   6        1.88        8.00      4.18 o 
   7  -3   6       13.11        1.53      6.44 o 
   8  -3   6        0.20        4.69      5.78 o 
   9  -3   6       18.44       30.89     12.61 o 
 -11  -2   6        2.01       -2.39      4.97 o 
 -10  -2   6       33.06       35.94      7.38 o 
  -9  -2   6       11.45        7.92      5.63 o 
  -8  -2   6        4.28       11.16      3.98 o 
  -7  -2   6        0.02        3.05      3.07 o 
  -6  -2   6       50.42       45.85      5.45 o 
  -5  -2   6       86.64       82.07      5.80 o 
  -4  -2   6        1.37       -1.68      3.61 o 
  -3  -2   6       46.54       34.74      7.45 o 
  -2  -2   6       65.20       87.25      8.03 o 
  -1  -2   6       45.65       42.72      4.10 o 
   0  -2   6      206.65      258.97      8.71 o 
   1  -2   6      961.50      967.70     17.60 o 
   2  -2   6       56.09       66.66      4.97 o 
   3  -2   6       33.91       34.59      3.84 o 
   4  -2   6       56.83       68.78      5.16 o 
   5  -2   6      323.63      310.06     10.07 o 
   6  -2   6       81.28       80.62      6.71 o 
   7  -2   6        3.96        1.94      5.81 o 
   8  -2   6        5.35        1.33      6.64 o 
   9  -2   6        1.32       -0.19      6.36 o 
 -11  -1   6        4.86       -2.54      4.08 o 
 -10  -1   6        6.71       -1.48      8.45 o 
  -9  -1   6      113.63      118.84     11.28 o 
  -8  -1   6       15.07       17.17      4.72 o 
  -7  -1   6      312.58      331.91     15.51 o 
  -6  -1   6      171.99      162.57     23.45 o 
  -5  -1   6       41.49       48.31      6.15 o 
  -4  -1   6       34.56       53.90      3.91 o 
  -3  -1   6       12.98       15.82      4.87 o 
  -2  -1   6      874.90     1052.32     31.40 o 
  -1  -1   6      427.89      371.12     10.17 o 
   0  -1   6      587.17      587.53     11.55 o 
   1  -1   6       32.32       39.52      3.61 o 
   2  -1   6       76.85       89.18      6.88 o 
   3  -1   6       84.16       88.56      5.11 o 
   4  -1   6      176.45      190.70      9.35 o 
   5  -1   6       37.79       39.33      3.42 o 
   6  -1   6        2.61        2.33      1.38 o 
   7  -1   6        1.90       20.57     10.02 o 
   8  -1   6       16.97       14.85      9.74 o 
   9  -1   6        0.01       -9.09      9.09 o 
 -12   0   6        0.10       -3.79      4.25 o 
 -11   0   6        5.24       11.82      5.13 o 
 -10   0   6      104.49      114.99     11.84 o 
  -9   0   6      401.61      418.11     20.49 o 
  -8   0   6       63.23       60.34      8.27 o 
  -7   0   6      325.04      292.97     23.43 o 
  -6   0   6        0.98       15.89      6.68 o 
  -5   0   6      246.64      216.40     17.32 o 
  -4   0   6       32.73       54.68      5.97 o 
  -3   0   6      281.97      323.00      9.39 o 
  -2   0   6     1286.09     1261.18     15.59 o 
  -1   0   6      519.77      678.08     15.66 o 
   0   0   6     1238.72     1344.49     17.74 o 
   1   0   6        1.40        3.95      1.80 o 
   2   0   6      472.54      518.01     11.76 o 
   3   0   6     1329.89     1389.73     20.51 o 
   4   0   6       26.09       26.67      2.46 o 
   5   0   6      292.74      312.53     28.64 o 
   6   0   6        0.02        4.36      6.50 o 
   7   0   6        1.08       18.49      9.51 o 
   8   0   6        0.06        1.85      6.27 o 
 -12   1   6        0.40       -0.86      9.93 o 
 -11   1   6        0.08        1.36      4.01 o 
 -10   1   6       43.04       41.07     10.76 o 
  -9   1   6      162.11      173.22     20.28 o 
  -8   1   6        5.12       14.76      7.55 o 
  -7   1   6        2.13        2.90      5.23 o 
  -6   1   6        5.15        2.94      4.11 o 
  -5   1   6        4.14        2.62      2.63 o 
  -4   1   6       18.23       36.43      4.57 o 
  -3   1   6     1017.59     1072.24     19.29 o 
  -2   1   6      150.33      147.34      6.06 o 
  -1   1   6      357.16      395.83      9.81 o 
   0   1   6       29.32       31.48      2.93 o 
   1   1   6      218.87      247.91      8.03 o 
   2   1   6      219.09      203.18      6.10 o 
   3   1   6       60.15       77.27      6.55 o 
   4   1   6      454.20      500.26     35.46 o 
   5   1   6       11.01       16.25      9.69 o 
   6   1   6       21.91       29.06     11.69 o 
   7   1   6        0.42       -7.01      7.19 o 
   8   1   6       15.45       25.95     12.05 o 
 -12   2   6       41.94       51.21     13.78 o 
 -11   2   6       12.32       16.82      8.27 o 
 -10   2   6        0.00       -6.15      6.15 o 
  -9   2   6       18.95       27.91      8.36 o 
  -8   2   6       13.34        8.92      5.76 o 
  -7   2   6        9.96       11.47      4.87 o 
  -6   2   6        1.61        8.55      5.12 o 
  -5   2   6      212.43      212.63     16.73 o 
  -4   2   6       47.16       57.46      6.94 o 
  -3   2   6       60.25       49.18      4.53 o 
  -2   2   6       15.31       31.65      3.20 o 
  -1   2   6       34.28       28.59      9.92 o 
   0   2   6      528.90      512.69     12.11 o 
   1   2   6        5.26        3.48      1.36 o 
   2   2   6      706.38      716.79     15.46 o 
   3   2   6      785.67      829.61     44.17 o 
   4   2   6      144.05      117.74     18.55 o 
   5   2   6      123.22      150.67     22.39 o 
   6   2   6       12.71       52.55     14.62 o 
   7   2   6        1.42        1.09      6.54 o 
 -12   3   6        7.86       13.85      7.77 o 
 -11   3   6       68.60       67.84     14.62 o 
 -10   3   6        3.72       12.50      7.83 o 
  -9   3   6        3.06        4.81      5.02 o 
  -8   3   6      172.55      149.39     17.57 o 
  -7   3   6       36.45       30.48      8.32 o 
  -6   3   6      244.16      257.23     20.93 o 
  -5   3   6       23.23        7.75      5.38 o 
  -4   3   6      624.60      600.49     29.02 o 
  -3   3   6      155.48      161.31      9.75 o 
  -2   3   6      155.98      168.17      9.61 o 
  -1   3   6      476.10      497.17     13.37 o 
   0   3   6      526.69      572.55     12.56 o 
   1   3   6        2.82        5.46      1.31 o 
   2   3   6      117.49       97.98      4.84 o 
   3   3   6       62.74       51.47     12.37 o 
   4   3   6       78.94       88.89     17.16 o 
   5   3   6        4.63       10.57      9.70 o 
   6   3   6        3.84       16.37     10.85 o 
   7   3   6       30.82       29.99     13.10 o 
 -13   4   6        0.18       -1.26      5.44 o 
 -12   4   6        0.09        9.50      6.32 o 
 -11   4   6        1.01       -7.50      7.50 o 
 -10   4   6        5.32       11.23      7.23 o 
  -9   4   6        0.46        4.15      5.37 o 
  -8   4   6      204.16      223.71     21.67 o 
  -7   4   6        2.09       12.05      5.85 o 
  -6   4   6       29.61       26.71      7.45 o 
  -5   4   6       70.47       77.88     11.28 o 
  -4   4   6      494.85      506.02     18.42 o 
  -3   4   6        8.21       13.45      3.49 o 
  -2   4   6       16.69       21.75      2.94 o 
  -1   4   6      138.83      128.07      7.06 o 
   0   4   6      141.27      135.22      6.87 o 
   1   4   6        2.16        2.63      1.20 o 
   2   4   6       97.75       88.06     15.33 o 
   3   4   6        9.52       24.16      9.94 o 
   4   4   6       66.96       54.09     15.05 o 
   5   4   6       10.11       19.82     13.11 o 
   6   4   6        0.14        2.30      6.98 o 
 -13   5   6        6.20        4.52      7.26 o 
 -12   5   6       29.23       26.28     10.40 o 
 -11   5   6        2.25        3.56      5.66 o 
 -10   5   6       11.51       20.29      8.94 o 
  -9   5   6        4.73        3.35      4.53 o 
  -8   5   6       29.79       62.08     12.07 o 
  -7   5   6      108.87       81.47     13.12 o 
  -6   5   6        1.72        1.21      5.22 o 
  -5   5   6        5.65       -0.23      4.00 o 
  -4   5   6      216.36      203.16     17.46 o 
  -3   5   6       44.93       33.92      4.94 o 
  -2   5   6      115.35      110.41      8.04 o 
  -1   5   6        0.30        0.88      1.97 o 
   0   5   6       45.41       45.62      3.43 o 
   1   5   6       40.27       37.78      3.32 o 
   2   5   6      150.42      166.86     22.19 o 
   3   5   6        3.11       19.13      8.06 o 
   4   5   6        2.45        5.39      6.83 o 
   5   5   6       18.57       41.43     15.12 o 
 -12   6   6        3.77        9.36      7.61 o 
 -11   6   6        0.77        6.35      6.22 o 
 -10   6   6        3.77        7.58      7.24 o 
  -9   6   6       21.71       21.05      8.48 o 
  -8   6   6      267.26      252.63     23.96 o 
  -7   6   6       37.58       36.31      9.50 o 
  -6   6   6       50.23       45.09      9.83 o 
  -5   6   6       10.67        8.23      5.47 o 
  -4   6   6      102.50      104.67     13.22 o 
  -3   6   6       30.38       31.95      7.44 o 
  -2   6   6        4.55       -0.02      3.47 o 
  -1   6   6      355.61      353.14     11.75 o 
   0   6   6       60.95       70.57      5.38 o 
   1   6   6       39.51       31.68      4.82 o 
   2   6   6       51.39       60.53     14.55 o 
   3   6   6       11.26       16.87      9.49 o 
   4   6   6        0.35        2.65     12.47 o 
 -12   7   6        0.80       -2.47      5.80 o 
 -11   7   6       10.73       15.70      8.74 o 
 -10   7   6        5.58       13.99      8.46 o 
  -9   7   6      176.04      202.39     23.20 o 
  -8   7   6       55.19       35.93     10.77 o 
  -7   7   6       83.71       93.11     14.60 o 
  -6   7   6      217.47      199.81     20.38 o 
  -5   7   6       94.63       88.48     13.17 o 
  -4   7   6       65.68       58.32     10.43 o 
  -3   7   6      147.81      147.88     15.42 o 
  -2   7   6       18.54       13.02      5.28 o 
  -1   7   6      172.58      203.61     10.13 o 
   0   7   6        0.49        2.34      2.81 o 
   1   7   6       45.29       24.97     10.38 o 
   2   7   6       96.21      104.80     20.64 o 
   3   7   6        1.67        5.28      8.19 o 
 -12   8   6       35.23       88.29     18.83 o 
 -11   8   6       28.59       40.10     12.86 o 
 -10   8   6        0.84        5.66      5.97 o 
  -9   8   6      108.00      156.19     21.20 o 
  -8   8   6       17.79       22.72     10.39 o 
  -7   8   6       29.01       31.68      9.30 o 
  -6   8   6       11.78       13.42      7.26 o 
  -5   8   6        0.33        0.85      4.26 o 
  -4   8   6        2.56       -4.21      4.69 o 
  -3   8   6        1.99       -0.63      3.90 o 
  -2   8   6        6.35       15.79      6.27 o 
  -1   8   6       54.93       53.74      9.28 o 
   0   8   6        3.05        8.89      6.63 o 
   1   8   6        9.42        9.79      7.81 o 
   2   8   6        5.20       17.10     10.29 o 
 -11   9   6       71.15       90.21     18.38 o 
 -10   9   6        0.36       -8.15      8.15 o 
  -9   9   6        5.58        9.22      7.35 o 
  -8   9   6        0.49       -1.58      5.77 o 
  -7   9   6       85.33       92.23     15.70 o 
  -6   9   6        0.19       18.93      7.87 o 
  -5   9   6       52.72       62.37     12.24 o 
  -4   9   6        3.77        6.63      4.82 o 
  -3   9   6      101.23       94.07     13.69 o 
  -2   9   6        0.05       -1.50      3.98 o 
  -1   9   6       18.82       14.34      6.15 o 
   1   9   6        0.64       -6.31      8.38 o 
 -11  10   6       13.09       11.83      9.63 o 
 -10  10   6       81.70       79.47     17.08 o 
  -9  10   6       37.12       52.72     13.83 o 
  -8  10   6        0.10        0.63      4.83 o 
  -7  10   6       78.06       88.26     15.54 o 
  -6  10   6        2.08        4.59      6.37 o 
  -5  10   6      104.73      102.95     15.77 o 
  -4  10   6       31.93       36.69      9.71 o 
  -3  10   6        0.18        1.54      4.35 o 
  -2  10   6       57.44       68.06     12.19 o 
  -9  11   6        9.83        7.84      7.17 o 
  -8  11   6       39.31       37.34     11.96 o 
  -7  11   6        1.78        7.60      7.05 o 
  -6  11   6       14.86       19.35      8.41 o 
  -5  11   6        6.61       -6.49      6.79 o 
  -4  11   6       29.59       43.15     10.57 o 
  -3  11   6        1.14        1.76      3.07 o 
   1 -12   7       84.71       89.39     17.53 o 
   2 -12   7       30.92       20.61      9.79 o 
   3 -12   7        0.03       -2.85      6.32 o 
   4 -12   7        9.24        0.84      5.86 o 
  -2 -11   7        0.47       17.85      8.26 o 
  -1 -11   7       22.59       21.02      9.69 o 
   0 -11   7       37.84       27.54      9.64 o 
   1 -11   7       32.96       38.80     11.91 o 
   2 -11   7       27.16       31.04     10.57 o 
   3 -11   7      349.05      405.90     35.42 o 
   4 -11   7        8.05       13.90      9.70 o 
   5 -11   7       18.64       24.90      7.08 o 
   6 -11   7       13.03       24.62     10.37 o 
  -4 -10   7        0.64        8.77      6.08 o 
  -3 -10   7       59.74       60.18     14.02 o 
  -2 -10   7        0.11        1.37      4.21 o 
  -1 -10   7       29.28       54.71     13.04 o 
   0 -10   7        1.66        6.29      5.65 o 
   1 -10   7        3.91       12.68      6.98 o 
   2 -10   7        0.05        5.25      5.87 o 
   3 -10   7        2.62        8.86      7.95 o 
   4 -10   7       16.58       12.87      7.79 o 
   5 -10   7        0.36        1.96      3.61 o 
   6 -10   7       30.90       58.86      9.84 o 
   7 -10   7        0.53       -5.36      5.36 o 
  -5  -9   7       17.03       12.98     10.81 o 
  -4  -9   7        4.73        8.41      6.42 o 
  -3  -9   7       30.27       31.92     10.09 o 
  -2  -9   7       19.94       11.73      7.50 o 
  -1  -9   7        5.37        9.09      7.05 o 
   0  -9   7      130.81      128.63     18.31 o 
   1  -9   7       50.38       54.37     12.15 o 
   2  -9   7       39.71       39.06     12.49 o 
   3  -9   7       44.12       48.40     11.75 o 
   4  -9   7        7.05       13.10      7.56 o 
   5  -9   7       46.85       44.40     11.65 o 
   6  -9   7        1.07        9.19      4.22 o 
   7  -9   7        0.21        0.47      3.89 o 
   8  -9   7        0.12       -5.98      5.98 o 
  -6  -8   7        0.08       -2.04      4.93 o 
  -5  -8   7       24.59        7.01      6.01 o 
  -4  -8   7        0.29        0.45      4.62 o 
  -3  -8   7      101.28      115.99     17.49 o 
  -2  -8   7        0.02        9.84      6.42 o 
  -1  -8   7       43.30       25.80      8.92 o 
   0  -8   7       44.61       45.64      6.70 o 
   1  -8   7        2.10       -1.88      2.83 o 
   2  -8   7       51.03       60.09     12.33 o 
   3  -8   7        5.81        5.96      5.41 o 
   4  -8   7      140.26      134.30     18.12 o 
   5  -8   7       23.47       19.79      7.24 o 
   6  -8   7        8.38       15.36      5.31 o 
   7  -8   7        0.52       -4.83      4.83 o 
   8  -8   7        0.90        1.77      4.25 o 
  -7  -7   7       36.47       34.93     10.20 o 
  -6  -7   7        0.29       -3.45      4.92 o 
  -5  -7   7        8.36        8.95      6.27 o 
  -4  -7   7       17.98       30.75      9.61 o 
  -3  -7   7      145.79      163.39     19.30 o 
  -2  -7   7      107.07      115.84     15.73 o 
  -1  -7   7       76.90       71.73      6.83 o 
   0  -7   7      897.13      973.19     26.20 o 
   1  -7   7      348.23      332.58     25.91 o 
   2  -7   7      164.80      176.36     18.95 o 
   3  -7   7      204.50      235.39     22.10 o 
   4  -7   7      146.03      158.44     18.45 o 
   5  -7   7        0.01       -4.60      6.33 o 
   6  -7   7        9.52        5.74      3.21 o 
   7  -7   7        4.95        2.08      4.53 o 
   8  -7   7        1.29       -4.29      4.29 o 
  -8  -6   7        0.17       -3.62      5.75 o 
  -7  -6   7        4.07        6.85      6.17 o 
  -6  -6   7        0.83        2.05      5.56 o 
  -5  -6   7        4.55       26.06      8.49 o 
  -4  -6   7      188.31      198.22     20.47 o 
  -3  -6   7        6.13       19.47      7.74 o 
  -2  -6   7      141.17      113.23      8.75 o 
  -1  -6   7      323.47      339.61     12.76 o 
   0  -6   7        1.94        0.44      4.39 o 
   1  -6   7      143.75      134.44     15.86 o 
   2  -6   7      736.44      717.81     35.65 o 
   3  -6   7      110.85      116.02     14.98 o 
   4  -6   7       55.91       65.51     11.49 o 
   5  -6   7       26.10       23.42      8.40 o 
   6  -6   7       19.81       12.41      5.92 o 
   7  -6   7        0.00        8.92      5.02 o 
   8  -6   7        0.57        4.26      3.33 o 
   9  -6   7        0.67        6.55      8.65 o 
  -9  -5   7       28.76       17.21      8.43 o 
  -8  -5   7        1.15       -1.54      4.53 o 
  -7  -5   7       20.68       10.87      6.85 o 
  -6  -5   7       30.16       24.91      4.32 o 
  -5  -5   7        0.37        0.06      4.54 o 
  -4  -5   7        9.75        6.02      5.45 o 
  -3  -5   7       54.89       69.02     11.85 o 
  -2  -5   7       20.56       31.49      8.47 o 
  -1  -5   7       14.94       21.06      4.74 o 
   0  -5   7      337.36      357.09     24.09 o 
   1  -5   7       14.94       20.19      7.19 o 
   2  -5   7      637.15      648.87     32.19 o 
   3  -5   7      229.66      206.66     18.26 o 
   4  -5   7        3.20        1.55      3.43 o 
   5  -5   7      102.51      104.70     13.68 o 
   6  -5   7        7.19        7.21      3.74 o 
   7  -5   7       41.45       47.47      7.02 o 
   8  -5   7        0.66        9.86      8.81 o 
   9  -5   7        0.48        9.45      8.47 o 
 -10  -4   7        0.13       -7.28      7.28 o 
  -9  -4   7        1.69       -1.07      5.10 o 
  -8  -4   7       16.56       23.61      8.48 o 
  -7  -4   7       12.81       13.44      3.97 o 
  -6  -4   7       33.75       33.70     22.29 o 
  -5  -4   7        0.17        0.73      4.96 o 
  -4  -4   7      167.15      175.69     17.88 o 
  -3  -4   7       44.39       38.38      8.80 o 
  -2  -4   7       56.87       49.38      9.54 o 
  -1  -4   7       49.69       36.89      4.21 o 
   0  -4   7       71.04       60.54      8.49 o 
   1  -4   7      157.86      163.84      8.49 o 
   2  -4   7      310.19      302.68     11.98 o 
   3  -4   7        2.72       11.55      3.19 o 
   4  -4   7      302.80      316.48     12.70 o 
   5  -4   7      102.95      107.28      7.81 o 
   6  -4   7       71.56       62.55      7.30 o 
   7  -4   7        4.47        4.31      4.38 o 
   8  -4   7        4.32        9.52      8.46 o 
   9  -4   7        1.65        8.77      9.95 o 
 -10  -3   7       14.55       36.75     10.87 o 
  -9  -3   7       17.25       17.57      8.24 o 
  -8  -3   7       10.49       14.33      4.40 o 
  -7  -3   7        4.81        3.63      2.66 o 
  -6  -3   7      259.12      240.90     13.26 o 
  -5  -3   7        1.84        2.08      5.32 o 
  -4  -3   7      118.91      110.33     13.89 o 
  -3  -3   7      233.29      248.22     19.59 o 
  -2  -3   7        7.80        9.17      3.47 o 
  -1  -3   7      205.67      166.76      6.42 o 
   0  -3   7       46.76       65.31      4.88 o 
   1  -3   7       67.11       72.21      5.51 o 
   2  -3   7        0.21        1.67      2.19 o 
   3  -3   7       24.84       23.86      3.63 o 
   4  -3   7      120.83      135.17      7.96 o 
   5  -3   7       92.83       91.31      8.60 o 
   6  -3   7        7.48       16.30      8.61 o 
   7  -3   7        0.73       -0.69      7.66 o 
   8  -3   7        7.85       15.74      9.60 o 
 -11  -2   7        6.47       10.82      6.97 o 
 -10  -2   7        8.94        3.08      5.01 o 
  -9  -2   7        0.36        2.65      3.45 o 
  -8  -2   7      115.81      114.47     10.05 o 
  -7  -2   7       78.93       70.66      6.86 o 
  -6  -2   7        4.59        2.59      4.21 o 
  -5  -2   7       19.84       28.47      7.84 o 
  -3  -2   7       64.27       76.32     10.96 o 
  -2  -2   7        5.92        6.65      2.93 o 
  -1  -2   7      316.45      331.63     10.21 o 
   0  -2   7      431.68      444.22     12.45 o 
   1  -2   7        6.19        8.01      3.64 o 
   2  -2   7       14.87       12.68      2.58 o 
   3  -2   7        2.24        3.46      2.60 o 
   4  -2   7       52.07       47.28      4.57 o 
   5  -2   7       18.79       10.59      4.57 o 
   6  -2   7       63.61       57.23      6.45 o 
   7  -2   7        8.77       14.81      8.88 o 
   8  -2   7        0.44       -7.99      7.99 o 
 -11  -1   7        0.01       -0.87      5.16 o 
 -10  -1   7       13.74        7.88      4.22 o 
  -9  -1   7       18.21       30.45      6.32 o 
  -8  -1   7       25.47       14.80      5.16 o 
  -7  -1   7      111.36      131.18      9.43 o 
  -6  -1   7        1.94        6.01      2.77 o 
  -5  -1   7        1.53        1.30      1.58 o 
  -3  -1   7     1268.70     1105.22     99.27 o 
  -2  -1   7      803.89      842.72     23.16 o 
  -1  -1   7       22.32       36.33      3.73 o 
   0  -1   7        1.41        0.43      1.61 o 
   1  -1   7      205.24      230.68      9.35 o 
   2  -1   7       94.71      101.01      5.20 o 
   3  -1   7       47.73       43.34      3.42 o 
   4  -1   7      328.95      330.74     14.46 o 
   5  -1   7       59.96       58.66     10.59 o 
   6  -1   7        1.41       -0.38      5.79 o 
   7  -1   7        2.08       -9.04      9.04 o 
   8  -1   7        0.30       -8.16      8.16 o 
 -12   0   7        1.43       -7.39      7.39 o 
 -11   0   7       32.82       29.27      6.99 o 
 -10   0   7      136.97      154.82     24.72 o 
  -9   0   7       10.17       16.48      9.66 o 
  -8   0   7      123.22       99.25     15.18 o 
  -7   0   7       20.85       41.13      7.11 o 
  -6   0   7      110.81      114.81     10.52 o 
  -5   0   7      787.63      950.90     35.44 o 
  -4   0   7        0.47        2.29      1.70 o 
  -3   0   7     1847.96     1993.77     24.97 o 
  -2   0   7      453.40      488.91     10.66 o 
  -1   0   7        6.12        7.28      1.90 o 
   0   0   7      326.49      320.95      9.46 o 
   1   0   7      612.85      622.26     14.74 o 
   2   0   7      310.53      313.57     10.09 o 
   3   0   7       20.30       25.11      3.07 o 
   4   0   7      456.10      443.45     27.08 o 
   5   0   7      191.90      215.24     25.11 o 
   6   0   7        0.33       -1.52      6.74 o 
   7   0   7       17.11       50.59     14.74 o 
   8   0   7        0.08       -1.26      5.56 o 
 -12   1   7       16.74       33.54      7.64 o 
 -11   1   7       49.67       54.69      7.14 o 
 -10   1   7      108.05       95.53     16.74 o 
  -9   1   7        0.61       -4.99      5.69 o 
  -8   1   7       41.68       52.63     11.41 o 
  -7   1   7       11.77        7.87      5.33 o 
  -6   1   7        3.52        6.23      5.51 o 
  -5   1   7        4.67        1.96      3.40 o 
  -4   1   7       31.75       30.77      3.82 o 
  -3   1   7     1011.83     1094.48     20.67 o 
  -2   1   7        2.08        5.24      1.76 o 
  -1   1   7      149.10      164.12      6.87 o 
   0   1   7       20.23       16.25      2.83 o 
   1   1   7       11.10        9.40      2.07 o 
   2   1   7      126.88      133.54      5.84 o 
   3   1   7       12.98       18.22      5.68 o 
   4   1   7       70.94       85.29     16.39 o 
   5   1   7       42.72       22.63      9.70 o 
   6   1   7       16.51       35.25     12.31 o 
   7   1   7        0.22        0.35      6.51 o 
 -12   2   7        0.01        1.40      5.26 o 
 -11   2   7        0.04        4.32      7.44 o 
 -10   2   7        2.25        9.22      7.58 o 
  -9   2   7        0.69       -3.41      5.09 o 
  -8   2   7        0.10        4.20      4.52 o 
  -7   2   7       13.95       18.52      7.61 o 
  -6   2   7      246.17      208.37     19.55 o 
  -5   2   7       99.06      108.04     12.75 o 
  -4   2   7      312.84      299.68     14.06 o 
  -3   2   7      149.26      148.70      8.15 o 
  -2   2   7       48.27       24.06     10.01 o 
  -1   2   7        7.96        4.44      1.83 o 
   0   2   7       64.60       57.77      4.26 o 
   1   2   7      418.39      414.83     10.63 o 
   2   2   7       76.84       77.64      6.41 o 
   3   2   7       50.28       50.56     12.44 o 
   4   2   7      384.06      465.10     37.28 o 
   5   2   7       24.88       61.14     15.21 o 
   6   2   7       12.21        3.44      8.69 o 
   7   2   7       35.73       70.47     18.05 o 
 -12   3   7       15.40       44.50     12.50 o 
 -11   3   7       16.74       14.20      9.13 o 
 -10   3   7      107.75      124.86     18.42 o 
  -9   3   7       19.61       11.65      6.68 o 
  -8   3   7        2.14       10.10      5.91 o 
  -7   3   7      203.56      224.36     21.52 o 
  -6   3   7        4.04        5.99      5.15 o 
  -5   3   7        0.67        0.31      2.67 o 
  -4   3   7       33.88       31.42     10.59 o 
  -3   3   7      667.09      692.41     21.29 o 
  -2   3   7        2.74       -0.91      1.95 o 
  -1   3   7       61.31       59.74      4.63 o 
   0   3   7      167.44      156.90      9.47 o 
   1   3   7       98.20      102.23      7.44 o 
   2   3   7       25.19       29.14      3.09 o 
   3   3   7       24.48       37.21     11.11 o 
   4   3   7       59.57       56.37     14.84 o 
   5   3   7       53.01       50.45     14.38 o 
   6   3   7      100.48      149.27     25.96 o 
 -12   4   7        0.21       -8.11      8.11 o 
 -11   4   7        1.99        3.44      5.96 o 
 -10   4   7        6.24       -1.10      4.94 o 
  -9   4   7        0.11        1.79      4.74 o 
  -8   4   7      102.04       77.75     13.43 o 
  -7   4   7        0.22        3.98      5.82 o 
  -6   4   7       81.38       75.99     11.28 o 
  -5   4   7       29.47       39.76     10.06 o 
  -4   4   7      238.14      235.74     14.54 o 
  -3   4   7        4.95        3.00      2.05 o 
  -2   4   7       90.15      104.94      7.05 o 
  -1   4   7        0.01        5.14      2.31 o 
   0   4   7      247.74      256.16      8.67 o 
   1   4   7       35.33       32.40      2.16 o 
   2   4   7      265.21      228.64     25.63 o 
   3   4   7        0.45        1.61      5.74 o 
   4   4   7       24.04       38.27     12.72 o 
   5   4   7        3.61        4.49      8.70 o 
 -12   5   7        0.08       -1.60      5.40 o 
 -11   5   7        8.01        2.59      5.58 o 
 -10   5   7       53.39       82.75     15.58 o 
  -9   5   7        9.21        7.00      6.06 o 
  -8   5   7       42.66       53.97     11.79 o 
  -7   5   7        5.39       11.55      7.59 o 
  -6   5   7      922.52      886.60     41.30 o 
  -5   5   7       12.66       16.73      7.22 o 
  -4   5   7        5.65       12.64      6.04 o 
  -3   5   7      109.82      101.46      8.55 o 
  -2   5   7        3.25        4.12      2.70 o 
  -1   5   7        4.65        5.39      2.35 o 
   0   5   7       66.67       67.96      4.23 o 
   1   5   7        5.95       20.38      8.36 o 
   2   5   7       11.41       32.43     11.40 o 
   3   5   7        0.76       -2.55      5.96 o 
   4   5   7        7.20       12.62      9.13 o 
 -12   6   7        0.04       -3.82      6.52 o 
 -11   6   7        2.16        5.25      7.35 o 
 -10   6   7       21.67       29.79      9.87 o 
  -9   6   7       41.94       61.92     13.96 o 
  -8   6   7        0.11        0.46      5.67 o 
  -7   6   7        0.88        6.02      5.40 o 
  -6   6   7       70.83       71.48     12.63 o 
  -5   6   7      418.62      395.73     27.19 o 
  -4   6   7       52.46       46.94      9.27 o 
  -3   6   7        2.52        4.22      4.43 o 
  -2   6   7      357.58      331.95     14.94 o 
  -1   6   7       69.27       82.98      5.36 o 
   0   6   7      218.59      220.72     14.49 o 
   1   6   7        3.56        0.59      6.30 o 
   2   6   7        6.81       18.33      9.62 o 
   3   6   7       15.63        8.53      7.99 o 
   4   6   7        9.92       14.36     11.02 o 
 -12   7   7       16.35       18.77      9.72 o 
 -11   7   7        0.05        6.14      7.28 o 
 -10   7   7      117.72      113.79     18.92 o 
  -9   7   7      227.84      206.06     24.12 o 
  -8   7   7        0.03        0.75      5.32 o 
  -7   7   7       16.65       24.10      8.76 o 
  -6   7   7      405.53      396.76     29.09 o 
  -5   7   7       14.83       13.38      6.89 o 
  -4   7   7      474.19      479.74     29.53 o 
  -3   7   7      297.05      258.56     21.13 o 
  -2   7   7      155.17      179.74     16.65 o 
  -1   7   7       16.39        8.11      5.66 o 
   0   7   7       25.88       41.39     12.97 o 
   1   7   7       29.14       58.44     15.95 o 
   2   7   7        2.97        4.05      6.78 o 
   3   7   7      140.62      160.71     27.27 o 
 -12   8   7        0.06        6.35      6.49 o 
 -11   8   7        1.29       -6.79      6.79 o 
 -10   8   7      130.63      160.60     23.07 o 
  -9   8   7       38.95       29.16     10.77 o 
  -8   8   7        1.46        7.22      7.35 o 
  -7   8   7        8.31        0.44      5.47 o 
  -6   8   7       30.18       20.89      8.45 o 
  -5   8   7        0.16        1.91      5.10 o 
  -4   8   7        0.15       -1.33      4.77 o 
  -3   8   7       24.59       27.07      7.90 o 
  -2   8   7       62.33       69.12     11.40 o 
  -1   8   7       40.68       41.63      8.74 o 
   0   8   7       17.16       18.32     10.27 o 
   1   8   7       15.39       18.18      9.83 o 
 -11   9   7       15.83       25.73     11.37 o 
 -10   9   7        1.66       13.00      7.35 o 
  -9   9   7        0.04       -6.90      6.90 o 
  -8   9   7       35.89       46.18     12.29 o 
  -7   9   7       40.33       33.45     10.64 o 
  -6   9   7       48.99       41.80     11.26 o 
  -5   9   7       68.31       55.18     11.85 o 
  -4   9   7       46.91       52.13     11.01 o 
  -3   9   7       12.64        4.46      5.38 o 
  -2   9   7        4.59        1.73      4.44 o 
 -10  10   7       33.95       54.06     14.45 o 
  -9  10   7        1.71      234.56     32.46 o 
  -8  10   7       10.94       25.65      9.97 o 
  -7  10   7        3.03        2.80      5.83 o 
  -6  10   7        8.19       19.23      9.06 o 
  -5  10   7       39.59       37.50     11.21 o 
  -4  10   7        2.07       -3.38      5.36 o 
  -3  10   7       55.68       62.38     12.25 o 
  -8  11   7        0.02       -3.91      6.27 o 
  -7  11   7       71.22       92.29     17.43 o 
  -6  11   7       15.30       18.51      9.43 o 
  -5  11   7        8.41        4.73      5.13 o 
  -4  11   7        3.30        5.15      6.00 o 
  -1 -11   8        4.07        0.35      5.10 o 
   0 -11   8        3.25       -0.91      4.72 o 
   1 -11   8       48.55       49.65     13.73 o 
   2 -11   8       79.88       92.84     18.13 o 
   3 -11   8        4.38       17.07      9.37 o 
   4 -11   8       53.93       48.68     13.28 o 
   5 -11   8       24.80       29.49      8.66 o 
  -3 -10   8        7.57        6.40      6.66 o 
  -2 -10   8       19.64       32.89     11.32 o 
  -1 -10   8        0.57       -4.48      5.83 o 
   0 -10   8        0.19        2.24      6.09 o 
   1 -10   8      158.50      159.23     21.76 o 
   2 -10   8       26.30       32.16     10.99 o 
   3 -10   8        0.17        0.42      5.32 o 
   4 -10   8        1.05       11.76      8.08 o 
   5 -10   8        1.64        2.64      6.47 o 
   6 -10   8        0.01       -0.56      3.91 o 
  -5  -9   8        7.27       11.43      6.92 o 
  -4  -9   8       19.39       18.64      8.29 o 
  -3  -9   8        0.03       -3.14      5.56 o 
  -2  -9   8       15.37       13.17      7.70 o 
  -1  -9   8       68.35       77.27     15.36 o 
   0  -9   8        0.09        4.01      6.14 o 
   1  -9   8      133.06      150.03     20.39 o 
   2  -9   8       18.78       22.72      8.67 o 
   3  -9   8      122.50      117.72     18.78 o 
   4  -9   8       33.63       38.59     12.11 o 
   5  -9   8        9.06        3.33      6.65 o 
   6  -9   8       11.81        8.79      4.73 o 
   7  -9   8        1.77        0.05      4.82 o 
  -6  -8   8       24.28       22.19      8.40 o 
  -5  -8   8       14.34        8.72      6.47 o 
  -4  -8   8        0.12        3.88      4.89 o 
  -3  -8   8        0.05        2.37      5.86 o 
  -2  -8   8       72.92       72.98     13.87 o 
  -1  -8   8        0.70       -3.41      5.94 o 
   0  -8   8        1.55       16.28      8.14 o 
   1  -8   8       11.38       19.47      8.15 o 
   2  -8   8        8.75       12.66      7.56 o 
   3  -8   8       12.77       19.46      8.30 o 
   4  -8   8        6.40       16.54      7.88 o 
   5  -8   8        0.36       -8.00      8.00 o 
   6  -8   8        1.86        2.63      3.59 o 
   7  -8   8        2.02       -1.47      4.26 o 
  -7  -7   8       12.49        8.42      8.11 o 
  -6  -7   8       12.47       29.72     10.55 o 
  -5  -7   8       94.70      102.03     16.96 o 
  -4  -7   8       12.17       14.72      7.35 o 
  -3  -7   8       17.49       15.81      8.02 o 
  -2  -7   8       65.07       37.23     10.07 o 
  -1  -7   8       70.82       60.65     11.98 o 
   0  -7   8       62.19       52.17      6.18 o 
   1  -7   8       71.45       69.21     12.70 o 
   2  -7   8      286.74      278.08     24.91 o 
   3  -7   8       62.38       37.57      9.96 o 
   4  -7   8        2.77        0.54      4.35 o 
   5  -7   8        3.45        4.47      5.30 o 
   6  -7   8       29.51       32.45      6.84 o 
   7  -7   8        1.14        2.63      8.21 o 
   8  -7   8        5.74       25.43      6.46 o 
  -8  -6   8        0.37       -2.04      5.73 o 
  -7  -6   8       15.19       18.44      7.95 o 
  -6  -6   8      107.89      107.18     17.08 o 
  -5  -6   8      116.13      103.91     16.43 o 
  -4  -6   8      116.84       98.68     15.66 o 
  -3  -6   8       27.19       32.79      9.32 o 
  -2  -6   8       45.57       60.43     11.71 o 
  -1  -6   8       21.15       16.18      2.58 o 
   0  -6   8       12.19       18.17      7.00 o 
   1  -6   8        1.27        1.35      6.07 o 
   2  -6   8      380.30      405.10     28.04 o 
   3  -6   8      680.68      651.16     35.54 o 
   4  -6   8       42.71       55.35     11.61 o 
   5  -6   8        0.71        2.57      5.43 o 
   6  -6   8        1.05        6.59      7.61 o 
   7  -6   8        4.41        7.96      4.28 o 
   8  -6   8        0.65        2.87      7.43 o 
  -9  -5   8        0.06       -6.25      6.53 o 
  -8  -5   8       29.54       31.33     10.40 o 
  -7  -5   8        5.26        2.80      5.52 o 
  -6  -5   8      198.86      229.48     23.67 o 
  -5  -5   8       14.52        9.47      5.82 o 
  -4  -5   8        0.46       -2.21      5.22 o 
  -3  -5   8        9.63       13.69      6.78 o 
  -2  -5   8       78.10       82.63     13.18 o 
  -1  -5   8       24.15       20.66      4.83 o 
   0  -5   8      555.92      534.77     16.70 o 
   1  -5   8       28.12       35.48      5.67 o 
   2  -5   8       76.36       76.68      8.18 o 
   3  -5   8        1.98        9.00      4.21 o 
   4  -5   8       72.27       72.34      8.85 o 
   5  -5   8       52.67       62.35      8.51 o 
   6  -5   8       26.82       35.11      6.17 o 
   7  -5   8       10.52        5.10      3.56 o 
   8  -5   8        0.05        8.76      7.54 o 
 -10  -4   8        5.53       -0.44      5.11 o 
  -9  -4   8        0.15        0.18      4.37 o 
  -8  -4   8      167.10      171.72     21.43 o 
  -7  -4   8       58.13       36.95     10.69 o 
  -6  -4   8       45.24       40.44     10.76 o 
  -5  -4   8       10.34        4.37      5.52 o 
  -4  -4   8      132.94      106.23     14.85 o 
  -3  -4   8        2.25       -3.45      5.47 o 
  -2  -4   8      368.22      326.84     24.02 o 
  -1  -4   8       93.11       79.20     12.01 o 
   0  -4   8        4.65        5.25      2.49 o 
   1  -4   8        1.13       -2.60      2.82 o 
   2  -4   8       44.39       39.90      6.18 o 
   3  -4   8      310.44      320.10     16.33 o 
   4  -4   8       59.30       66.62      9.40 o 
   5  -4   8        4.14       10.50      4.01 o 
   6  -4   8      140.78      141.31     23.33 o 
   7  -4   8        1.94       -6.56      6.87 o 
   8  -4   8        2.32       20.72     11.83 o 
 -10  -3   8        3.66       -5.94      6.87 o 
  -9  -3   8        0.00        5.89      8.52 o 
  -8  -3   8        0.63        2.54      5.82 o 
  -7  -3   8      205.16      150.93     29.85 o 
  -6  -3   8      273.22      293.32     25.02 o 
  -5  -3   8      326.33      304.97     25.06 o 
  -4  -3   8       11.05        8.58      5.37 o 
  -3  -3   8       92.17      102.24     13.63 o 
  -2  -3   8      383.61      394.51     25.16 o 
  -1  -3   8      183.68      164.69      7.94 o 
   0  -3   8       54.47       58.11      5.02 o 
   1  -3   8       68.56       69.11      5.80 o 
   2  -3   8       97.08      109.70     10.17 o 
   3  -3   8       70.03       62.61      5.78 o 
   4  -3   8        6.76       12.35      3.91 o 
   5  -3   8        2.62       -1.41      6.06 o 
   6  -3   8        4.33        5.09      7.24 o 
   7  -3   8        1.94       -3.67      7.49 o 
   8  -3   8        7.30       -8.96      9.00 o 
 -11  -2   8       15.50       13.27      9.37 o 
 -10  -2   8       11.45       14.55      7.05 o 
  -9  -2   8        3.44       -2.13      5.40 o 
  -8  -2   8      246.75      206.10     11.84 o 
  -7  -2   8       45.09       33.49     10.69 o 
  -6  -2   8      436.31      414.83     28.76 o 
  -5  -2   8        1.01       -0.02      4.07 o 
  -4  -2   8       19.22       21.86      7.77 o 
  -3  -2   8       77.80       91.71     12.86 o 
  -2  -2   8       23.33       25.45      7.40 o 
  -1  -2   8       57.49       47.00      4.33 o 
   0  -2   8       11.20       13.02      2.43 o 
   1  -2   8      401.87      377.71     12.71 o 
   2  -2   8       18.18       21.52      3.39 o 
   3  -2   8        1.36        4.72      2.59 o 
   4  -2   8        3.17        1.30      1.79 o 
   5  -2   8        8.85        0.30      6.95 o 
   6  -2   8       18.35       23.29      9.75 o 
   7  -2   8        7.07        8.14      7.79 o 
 -11  -1   8       12.37       21.56      9.62 o 
 -10  -1   8       49.08       54.10     13.16 o 
  -9  -1   8       73.45       69.60      8.34 o 
  -8  -1   8       11.09        7.31      3.42 o 
  -7  -1   8      113.43      100.31      7.59 o 
  -6  -1   8        5.19        2.34      1.24 o 
  -5  -1   8       35.93       19.09      7.08 o 
  -4  -1   8      182.10      182.32     17.49 o 
  -3  -1   8      133.66      103.70     13.08 o 
  -2  -1   8      142.14      128.84      6.71 o 
  -1  -1   8       73.15       78.75      5.76 o 
   0  -1   8        5.98       10.20      2.78 o 
   1  -1   8        0.82        4.08      2.17 o 
   2  -1   8        8.36       13.40      2.83 o 
   3  -1   8        9.12        7.19      2.37 o 
   4  -1   8      100.17      141.03     19.68 o 
   5  -1   8        2.24        3.54      5.83 o 
   6  -1   8       14.19        6.87      6.29 o 
   7  -1   8        0.10        4.24      6.87 o 
 -11   0   8        5.55       -8.18      8.18 o 
 -10   0   8        0.89        4.10      5.17 o 
  -9   0   8      130.26      145.16     11.98 o 
  -8   0   8       10.83       10.08      6.02 o 
  -7   0   8      385.79      390.70     29.01 o 
  -6   0   8      342.71      387.28     32.60 o 
  -5   0   8      177.52      183.26      9.23 o 
  -4   0   8      409.66      452.83     14.12 o 
  -3   0   8        0.17        0.15      2.82 o 
  -2   0   8       98.46       84.37      4.92 o 
  -1   0   8        2.19        1.72      1.88 o 
   0   0   8       15.19       13.97      2.92 o 
   1   0   8      274.69      268.87     10.42 o 
   2   0   8        0.13        0.03      1.78 o 
   3   0   8       86.73       92.04      5.39 o 
   4   0   8       20.62       50.32     13.46 o 
   5   0   8       19.23       21.91      9.87 o 
   6   0   8        0.41       10.45      8.37 o 
   7   0   8       19.28       36.35     13.01 o 
 -12   1   8        2.73        5.38      5.28 o 
 -11   1   8       12.68       18.14      6.11 o 
 -10   1   8       23.07       19.26      6.03 o 
  -9   1   8        4.14        8.01      6.99 o 
  -8   1   8       34.92       30.35      9.60 o 
  -7   1   8       20.19       26.24      9.05 o 
  -6   1   8        1.48       -0.10      2.45 o 
  -5   1   8       12.80       19.21      5.25 o 
  -4   1   8     1394.54     1405.95     24.91 o 
  -3   1   8       31.76       42.80      4.50 o 
  -2   1   8       14.16       17.13      2.77 o 
  -1   1   8        4.68        6.25      2.26 o 
   0   1   8       44.55       46.22      4.03 o 
   1   1   8      229.98      245.37     11.50 o 
   2   1   8       45.02       51.41      4.05 o 
   3   1   8      554.12      589.19     39.60 o 
   4   1   8       63.88       59.56     13.19 o 
   5   1   8       20.10       28.75     10.98 o 
   6   1   8        2.60       -1.83      6.54 o 
 -12   2   8       16.41       31.21     11.02 o 
 -11   2   8        9.08       23.72     10.79 o 
 -10   2   8        0.00       -2.94      5.54 o 
  -9   2   8       43.89       40.80     11.58 o 
  -8   2   8       87.79       75.27     13.96 o 
  -7   2   8      283.12      258.05     24.19 o 
  -6   2   8        2.34       -1.70      3.02 o 
  -5   2   8      331.33      339.42     21.83 o 
  -4   2   8      256.69      290.60     14.80 o 
  -3   2   8       41.04       20.11     11.93 o 
  -2   2   8      159.75      161.31      7.48 o 
  -1   2   8       15.73       12.26      2.54 o 
   0   2   8       55.60       61.08      5.05 o 
   1   2   8        1.20        5.24      1.84 o 
   2   2   8        0.36        3.89      1.76 o 
   3   2   8        9.58        1.39      6.19 o 
   4   2   8      134.98      130.34     21.34 o 
   5   2   8       79.52       70.43     17.67 o 
   6   2   8       10.49       21.46     11.73 o 
 -12   3   8        0.52        0.03      5.12 o 
 -11   3   8        7.29        9.78      7.84 o 
 -10   3   8        3.75        3.94      6.22 o 
  -9   3   8        7.38       -2.38      4.73 o 
  -8   3   8       44.45       68.74     13.68 o 
  -7   3   8      150.42       94.15     15.31 o 
  -6   3   8      182.90      160.52     18.77 o 
  -5   3   8       63.61       56.76     10.61 o 
  -4   3   8       22.82       26.22      7.76 o 
  -3   3   8       71.85       82.41     11.74 o 
  -2   3   8       99.42       92.97      6.10 o 
  -1   3   8      252.37      241.64     10.19 o 
   0   3   8      124.11      138.00      7.23 o 
   1   3   8      210.66      200.37      7.35 o 
   2   3   8       13.69       15.07      7.44 o 
   3   3   8       78.93       83.65     16.73 o 
   4   3   8        6.38       11.73      8.75 o 
   5   3   8        7.72        1.93      6.85 o 
 -12   4   8       35.21       34.06     12.19 o 
 -11   4   8       15.75        8.92      7.27 o 
 -10   4   8        4.84        6.62      5.88 o 
  -9   4   8        7.46        5.79      5.46 o 
  -8   4   8        9.99       13.58      7.03 o 
  -7   4   8        6.19        7.80      6.21 o 
  -6   4   8      109.42      124.65     16.02 o 
  -5   4   8      130.64      144.53     12.48 o 
  -4   4   8        8.09        8.58      5.30 o 
  -3   4   8      314.67      328.28     23.05 o 
  -2   4   8       98.30       94.95      7.17 o 
  -1   4   8        8.47       14.53      3.07 o 
   0   4   8       42.73       40.72      5.39 o 
   1   4   8        2.54       -1.51      5.09 o 
   2   4   8       11.72       14.88      7.93 o 
   3   4   8       12.72       18.60     10.86 o 
   4   4   8       24.80       36.40     13.50 o 
 -12   5   8        9.38        7.71      7.40 o 
 -11   5   8        6.62       -7.83      7.83 o 
 -10   5   8        0.00        8.61      6.84 o 
  -9   5   8       20.68       17.25      9.09 o 
  -8   5   8        0.42       -3.09      6.36 o 
  -7   5   8      104.67      116.92     16.90 o 
  -6   5   8      368.09      373.50     28.25 o 
  -5   5   8      638.74      594.10     33.75 o 
  -4   5   8        0.73        4.87      4.72 o 
  -3   5   8        1.88        6.09      4.66 o 
  -2   5   8      111.79      105.90      7.74 o 
  -1   5   8        5.70        6.79      2.70 o 
   0   5   8      160.76      159.11      9.69 o 
   1   5   8       63.77       69.99     15.48 o 
   2   5   8       10.16        2.42      7.16 o 
   3   5   8        0.95       -0.03      7.38 o 
   4   5   8        9.08        0.42      6.75 o 
 -12   6   8        0.00       -5.33      6.96 o 
 -11   6   8        0.01       -7.48      7.48 o 
 -10   6   8       33.30       54.59     13.16 o 
  -9   6   8        0.64       -8.56      8.56 o 
  -8   6   8       34.18       32.14     10.45 o 
  -7   6   8       19.73       29.72      9.50 o 
  -6   6   8       18.78        5.61      4.97 o 
  -5   6   8        0.23       -1.49      5.38 o 
  -4   6   8        6.02        4.84      4.36 o 
  -3   6   8        0.42        8.12      4.91 o 
  -2   6   8        6.58       14.88      5.73 o 
  -1   6   8        4.48        1.94      3.61 o 
   0   6   8        1.62        7.09      6.39 o 
   1   6   8        0.02       12.38      8.08 o 
   2   6   8        9.08        2.26      7.06 o 
   3   6   8        0.75       18.99     10.54 o 
 -12   7   8        0.39       -7.76      7.76 o 
 -11   7   8        2.92       15.65      8.36 o 
 -10   7   8       32.78       32.87     12.42 o 
  -9   7   8       11.56       22.72     10.05 o 
  -8   7   8       42.29       31.70     10.51 o 
  -7   7   8       22.05       47.78     11.26 o 
  -6   7   8       25.30       12.54      7.21 o 
  -5   7   8      377.03      354.99     27.43 o 
  -4   7   8      191.63      189.59     19.60 o 
  -3   7   8      127.27      131.91     15.74 o 
  -2   7   8      367.49      412.59     26.41 o 
  -1   7   8        3.36       -3.89      4.07 o 
   0   7   8       96.43       66.13     16.08 o 
   1   7   8        2.42        1.26      6.30 o 
   2   7   8        9.88       17.60     11.20 o 
 -11   8   8       20.93       42.99     13.36 o 
 -10   8   8        0.98        3.98      6.46 o 
  -9   8   8        3.26        6.57      7.78 o 
  -8   8   8        0.75        1.37      6.14 o 
  -7   8   8       11.31       23.14      9.10 o 
  -6   8   8       23.98       27.26      9.40 o 
  -5   8   8       53.74       55.74     11.80 o 
  -4   8   8        0.64       13.60      6.59 o 
  -3   8   8      380.06      349.45     26.25 o 
  -2   8   8        2.12        0.39      3.95 o 
   0   8   8        5.96       18.91     10.07 o 
 -10   9   8        0.23       17.96      8.98 o 
  -9   9   8        0.35       -0.14      5.11 o 
  -8   9   8        1.15       -7.36      7.36 o 
  -7   9   8       66.04       52.36     12.68 o 
  -6   9   8       57.66       58.81     13.11 o 
  -5   9   8       92.77       96.10     15.83 o 
  -4   9   8        5.74       11.82      7.37 o 
  -3   9   8      173.04      215.62     21.93 o 
  -9  10   8       23.03       30.04     11.96 o 
  -8  10   8       17.25       21.63     10.05 o 
  -7  10   8       73.15       44.70     11.78 o 
  -6  10   8        1.87        8.27      6.81 o 
  -5  10   8       13.49       14.73      7.67 o 
  -4  10   8        3.67       -6.78      6.91 o 
   0 -11   9        3.45        9.38      6.71 o 
   1 -11   9       19.76       34.69     12.16 o 
   2 -11   9        0.35       14.11      9.51 o 
   3 -11   9       13.49       25.52     11.02 o 
  -3 -10   9        6.48        4.03      5.84 o 
  -2 -10   9        0.00       10.76      7.91 o 
  -1 -10   9       13.11        6.15      6.45 o 
   0 -10   9       17.08       39.83     11.76 o 
   1 -10   9       26.33       43.72     13.19 o 
   2 -10   9       14.02       15.42      8.80 o 
   3 -10   9        0.65       -3.01      5.94 o 
   4 -10   9        0.22        1.99      6.36 o 
   5 -10   9        3.85        7.80      7.26 o 
  -4  -9   9        8.61       17.78      9.19 o 
  -3  -9   9        1.06       -3.39      6.34 o 
  -2  -9   9        9.33       12.33      6.84 o 
  -1  -9   9        7.26        4.39      5.93 o 
   0  -9   9        1.63        5.23      4.97 o 
   1  -9   9        0.26        8.32      8.13 o 
   2  -9   9        0.26        2.49      6.36 o 
   3  -9   9       19.69       15.25      7.53 o 
   4  -9   9        0.58        5.65      7.28 o 
   5  -9   9       54.92       54.61     13.49 o 
   6  -9   9        2.69       -0.96     10.25 o 
  -6  -8   9       56.13       70.18     16.06 o 
  -5  -8   9       13.07       18.02      8.24 o 
  -4  -8   9       31.96       28.38     10.59 o 
  -3  -8   9       36.69       21.95     10.36 o 
  -2  -8   9        0.05       -2.74      5.53 o 
  -1  -8   9      230.31      221.20     24.31 o 
   0  -8   9        7.75       -0.78      5.92 o 
   1  -8   9      109.72      119.83     18.31 o 
   2  -8   9        7.92       15.46      8.02 o 
   3  -8   9        0.77       11.74      7.49 o 
   4  -8   9        0.17        1.41      6.25 o 
   5  -8   9        0.14       -7.18      7.18 o 
   6  -8   9        0.00        0.91      6.24 o 
  -7  -7   9       18.43       29.33     11.01 o 
  -6  -7   9       45.40       48.49     12.55 o 
  -5  -7   9        0.20       50.98     12.50 o 
  -4  -7   9       90.91      112.51     17.77 o 
  -3  -7   9       92.27       90.90     15.59 o 
  -2  -7   9        2.95        2.77      6.65 o 
  -1  -7   9        2.12       -0.23      5.56 o 
   0  -7   9        5.35       11.26      7.13 o 
   1  -7   9        8.83        8.27      6.10 o 
   2  -7   9       15.38        0.37      4.84 o 
   3  -7   9       65.31       73.81     13.69 o 
   4  -7   9       58.94       63.99     13.23 o 
   5  -7   9       17.88       23.86      6.42 o 
   6  -7   9        0.39        1.57      4.31 o 
   7  -7   9       17.57       22.49      6.34 o 
  -8  -6   9       38.49       33.82     12.01 o 
  -7  -6   9       52.54       56.13     13.87 o 
  -6  -6   9       15.67        7.97      6.38 o 
  -5  -6   9      107.86      128.07     18.77 o 
  -4  -6   9      114.29      117.45     17.36 o 
  -3  -6   9        0.28        3.25      4.64 o 
  -2  -6   9      124.21      118.82     16.81 o 
  -1  -6   9      170.77      199.97     21.09 o 
   0  -6   9       69.64       69.34      9.15 o 
   1  -6   9       38.45       41.81      6.19 o 
   2  -6   9        2.99        4.54      3.75 o 
   3  -6   9      101.31       98.77     10.26 o 
   4  -6   9        2.49       12.61     13.18 o 
   5  -6   9        1.07        5.82      4.94 o 
   6  -6   9        4.47       13.88      8.62 o 
   7  -6   9        4.56       15.27     10.82 o 
  -9  -5   9       17.67       12.13      7.47 o 
  -8  -5   9        0.01       21.37     10.14 o 
  -7  -5   9       68.21       52.15     13.02 o 
  -6  -5   9      107.09      128.44     19.08 o 
  -5  -5   9      148.00      151.04     19.79 o 
  -4  -5   9       63.89       75.72     13.52 o 
  -3  -5   9      102.03       89.71     14.13 o 
  -2  -5   9        1.07       -0.93      4.70 o 
  -1  -5   9        7.49       13.31      7.09 o 
   0  -5   9        6.58        2.76      2.43 o 
   1  -5   9       59.96       51.70      6.70 o 
   2  -5   9       27.70       33.36      5.89 o 
   3  -5   9       13.01        8.91      4.69 o 
   4  -5   9        2.40        3.38      3.68 o 
   5  -5   9        0.01       -4.07      4.07 o 
   6  -5   9        3.93       -2.74      5.32 o 
   7  -5   9        0.85       -1.01      6.63 o 
  -9  -4   9       46.29       53.15     14.26 o 
  -8  -4   9        0.57        3.92      5.37 o 
  -7  -4   9       78.18       88.78     15.86 o 
  -6  -4   9       40.88       34.90     10.00 o 
  -5  -4   9      264.36      292.76     25.83 o 
  -4  -4   9      177.89      199.55     20.77 o 
  -3  -4   9       57.32       56.85     11.36 o 
  -2  -4   9      932.95      915.98     41.65 o 
  -1  -4   9       24.46       19.43      4.47 o 
   0  -4   9      122.52      126.85      9.11 o 
   1  -4   9        2.18        0.02      2.88 o 
   2  -4   9       25.02       20.47      5.18 o 
   3  -4   9        0.03        7.58      4.88 o 
   4  -4   9        2.76        6.61      3.97 o 
   5  -4   9       96.42      101.14     10.76 o 
   6  -4   9        0.61       -3.16      6.57 o 
   7  -4   9        0.00       -8.55      8.55 o 
 -10  -3   9        0.64       12.54      8.08 o 
  -9  -3   9        0.85        3.92      7.15 o 
  -8  -3   9       11.03        4.73      6.42 o 
  -7  -3   9        7.05       13.12      7.58 o 
  -6  -3   9        6.88       14.55      7.71 o 
  -5  -3   9       12.86       20.21      7.75 o 
  -4  -3   9       53.55       48.11     10.60 o 
  -3  -3   9      199.22      239.88     21.59 o 
  -2  -3   9        1.34        1.80      4.80 o 
  -1  -3   9        0.98        3.48      2.21 o 
   0  -3   9       15.71       31.93      7.30 o 
   1  -3   9      226.40      204.02     12.36 o 
   2  -3   9        0.46        1.81      2.70 o 
   3  -3   9        3.44        5.67      5.21 o 
   4  -3   9       29.79       36.53      6.34 o 
   5  -3   9        2.39        6.04      7.19 o 
   6  -3   9        0.80       -9.98      9.98 o 
   7  -3   9        0.34      -10.20     10.20 o 
 -10  -2   9        0.84        4.89      6.71 o 
  -9  -2   9        1.49        4.12      5.41 o 
  -8  -2   9        0.63       -0.46      5.50 o 
  -7  -2   9      205.87      212.49     22.40 o 
  -6  -2   9        8.89       14.23      6.36 o 
  -5  -2   9       42.05       40.72      9.87 o 
  -4  -2   9      237.61      237.73     21.49 o 
  -3  -2   9      285.31      274.03     22.12 o 
  -2  -2   9      530.53      475.51     28.15 o 
  -1  -2   9       10.85       14.80      3.84 o 
   0  -2   9       11.46       10.60      3.51 o 
   1  -2   9       32.62       35.59      5.49 o 
   2  -2   9       13.49       30.35      5.47 o 
   3  -2   9        0.04       -0.79      2.01 o 
   4  -2   9        3.14        1.66      2.71 o 
   5  -2   9       32.73       39.69     11.30 o 
   6  -2   9        9.87       -3.08      5.33 o 
   7  -2   9        0.55       -8.77      8.77 o 
 -11  -1   9       17.48        4.63      6.21 o 
 -10  -1   9      117.97      117.25     18.77 o 
  -9  -1   9        3.87        8.10      7.07 o 
  -8  -1   9       89.62       77.65     18.21 o 
  -7  -1   9       14.98        6.99      1.41 o 
  -6  -1   9      144.82      127.84     16.72 o 
  -5  -1   9      379.23      354.70     26.58 o 
  -4  -1   9       33.24       27.10      7.81 o 
  -3  -1   9        0.01        1.38      4.73 o 
  -2  -1   9       59.30       78.80      6.56 o 
  -1  -1   9      100.67       92.15      8.00 o 
   0  -1   9       97.38       99.10      8.57 o 
   1  -1   9      159.90      154.51      8.80 o 
   2  -1   9        1.07        2.91      2.10 o 
   3  -1   9        2.54        5.55      3.52 o 
   4  -1   9       10.05       12.11      7.34 o 
   5  -1   9       14.29       27.26      9.92 o 
   6  -1   9        1.08       -0.98      9.19 o 
 -11   0   9        5.86       -1.28      6.82 o 
 -10   0   9       86.66       78.26     15.89 o 
  -9   0   9       24.07        7.66      5.77 o 
  -8   0   9      196.19      162.07     20.18 o 
  -7   0   9      111.08      107.80      8.32 o 
  -6   0   9      102.90       92.13      7.60 o 
  -5   0   9      703.73      662.46     25.20 o 
  -4   0   9     1031.54     1081.34     39.00 o 
  -3   0   9      383.67      428.73     32.41 o 
  -2   0   9        0.34        1.86      1.96 o 
  -1   0   9      134.50      139.58      9.86 o 
   0   0   9       26.92       42.60      4.73 o 
   1   0   9        0.83        2.86      1.96 o 
   2   0   9       47.01       53.59      4.94 o 
   3   0   9       15.26       19.74      5.26 o 
   4   0   9        0.12       -1.63      5.62 o 
   5   0   9        9.63       11.73      7.98 o 
   6   0   9        6.09        3.19      7.38 o 
 -12   1   9        5.90       11.49      9.09 o 
 -11   1   9       17.66       17.89      9.74 o 
 -10   1   9        0.03       -7.24      7.24 o 
  -9   1   9       23.15       22.99      6.30 o 
  -8   1   9       51.26       39.63      7.58 o 
  -7   1   9       36.83       28.05      4.51 o 
  -6   1   9      453.43      420.89     14.98 o 
  -5   1   9      142.91      155.37     15.32 o 
  -4   1   9      411.41      411.27     16.44 o 
  -3   1   9      313.33      308.14     14.48 o 
  -2   1   9      237.65      217.91     33.38 o 
  -1   1   9        4.47        1.23      1.90 o 
   0   1   9       65.55       76.66      6.29 o 
   1   1   9        3.69        3.29      2.08 o 
   2   1   9       29.03       23.11      3.72 o 
   3   1   9        0.72        6.09      7.15 o 
   4   1   9        0.36        7.85      7.00 o 
   5   1   9       42.75       40.10     13.67 o 
 -12   2   9        7.62        5.06     13.64 o 
 -11   2   9        4.20       -7.52      7.52 o 
 -10   2   9        0.72       -4.23      6.35 o 
  -9   2   9        0.55       -6.65      6.65 o 
  -8   2   9       45.18       65.84     13.92 o 
  -7   2   9      141.23       88.92     65.20 o 
  -6   2   9      174.48       49.46     83.04 o 
  -5   2   9     1029.89      338.50    566.30 o 
  -4   2   9       19.34       11.91      9.61 o 
  -3   2   9      395.21      426.81     25.37 o 
  -2   2   9       71.58       64.03      6.03 o 
  -1   2   9       51.01       57.31      8.32 o 
   0   2   9        0.15        0.65      1.74 o 
   1   2   9       23.23       21.81      3.09 o 
   2   2   9       17.16       14.99      9.15 o 
   3   2   9        5.77        3.56      6.25 o 
   4   2   9        1.48       -8.63      8.63 o 
   5   2   9        1.66        7.29      5.94 o 
 -12   3   9        3.94       10.09      7.19 o 
 -11   3   9        6.47       12.68      9.19 o 
 -10   3   9        0.43       14.64      8.38 o 
  -9   3   9      113.96      112.46     18.19 o 
  -8   3   9      227.78      202.39     23.69 o 
  -7   3   9        0.09       -0.96      5.40 o 
  -6   3   9       46.48       60.08     12.50 o 
  -5   3   9      249.77      242.44     22.68 o 
  -4   3   9      525.15      570.06     26.07 o 
  -3   3   9       79.50      109.16     14.43 o 
  -2   3   9      129.43      122.52     10.01 o 
  -1   3   9      443.45      446.71     14.44 o 
   0   3   9       16.04       19.81      3.19 o 
   1   3   9       27.71       36.46     10.83 o 
   2   3   9       12.61       17.42     10.12 o 
   3   3   9       15.69       22.07     10.54 o 
   4   3   9        7.80       16.18      9.95 o 
 -12   4   9       41.33       59.57     16.37 o 
 -11   4   9        2.83       17.06      9.86 o 
 -10   4   9        0.03       -0.93      5.27 o 
  -9   4   9       52.09       37.59     11.91 o 
  -8   4   9       12.65       12.57      7.12 o 
  -7   4   9       33.94       34.75     10.02 o 
  -6   4   9       38.77       54.72     11.47 o 
  -5   4   9       44.02       30.20      8.79 o 
  -4   4   9        0.07       -0.04      4.41 o 
  -3   4   9      160.48      143.84     16.32 o 
  -2   4   9        1.39        5.34      3.22 o 
  -1   4   9       20.92       19.92      3.33 o 
   0   4   9       33.41       39.68      5.15 o 
   1   4   9       65.85       78.40     16.24 o 
   2   4   9       16.18       10.45      8.72 o 
   3   4   9        0.06       -9.00      9.00 o 
   4   4   9        2.31       -5.85      8.03 o 
 -12   5   9        1.74        5.84      7.01 o 
 -11   5   9        4.34       16.47      9.54 o 
 -10   5   9        2.40        4.42      7.90 o 
  -9   5   9        0.47       12.93      9.71 o 
  -8   5   9       72.79       70.12     14.11 o 
  -7   5   9       11.98       25.35      9.37 o 
  -6   5   9       92.05       65.21     13.09 o 
  -5   5   9      185.92      169.21     19.21 o 
  -4   5   9        4.29        4.97      5.75 o 
  -3   5   9       48.24       48.32     10.36 o 
  -2   5   9        5.54        4.87      3.39 o 
  -1   5   9      269.63      289.82     12.30 o 
   0   5   9        8.68        3.72      6.39 o 
   1   5   9       23.13       18.34      9.01 o 
   2   5   9        0.01        2.51      6.07 o 
   3   5   9       16.25        4.65      6.80 o 
 -12   6   9        4.88       -2.46      6.08 o 
 -11   6   9        1.33        4.66      6.78 o 
 -10   6   9       43.25       38.71     12.57 o 
  -9   6   9      134.24      156.66     22.63 o 
  -8   6   9       28.37       35.98     11.32 o 
  -7   6   9       23.09       33.98      9.59 o 
  -6   6   9        4.48        1.72      5.66 o 
  -5   6   9        0.28        1.27      4.83 o 
  -4   6   9        3.99        0.48      5.04 o 
  -3   6   9       12.22       15.48      6.77 o 
  -2   6   9       47.05       50.85      9.92 o 
  -1   6   9       23.16       15.41      5.44 o 
   0   6   9        0.04        0.31      5.62 o 
   1   6   9       12.83       19.50     10.58 o 
   2   6   9       37.32       61.32     16.68 o 
 -11   7   9        0.61       -6.70      7.85 o 
 -10   7   9       45.68       42.31     13.59 o 
  -9   7   9      128.01      143.32     21.77 o 
  -8   7   9        8.85        6.41      7.69 o 
  -7   7   9       31.26       21.55      9.43 o 
  -6   7   9      116.06       97.71     15.85 o 
  -5   7   9       30.44       31.75      9.63 o 
  -4   7   9      206.55      165.74     18.92 o 
  -3   7   9      126.02      128.97     16.38 o 
  -2   7   9       32.65       37.33      9.27 o 
  -1   7   9       22.44       14.92      8.87 o 
   0   7   9        3.57       -1.76      7.81 o 
   1   7   9        7.41        4.19      6.78 o 
 -10   8   9        0.24       -8.25      8.25 o 
  -9   8   9        3.59       14.69      8.92 o 
  -8   8   9        0.52       -2.48      7.03 o 
  -7   8   9       13.44       -1.90      5.70 o 
  -6   8   9        4.90       11.56      6.67 o 
  -5   8   9       15.17        1.75      5.19 o 
  -4   8   9       11.92       14.17      7.46 o 
  -3   8   9       27.31       14.92      7.20 o 
  -9   9   9       10.56       32.90     11.67 o 
  -8   9   9        4.39        2.85      6.48 o 
  -7   9   9        0.16       -6.96      7.08 o 
  -6   9   9       61.93       69.38     14.42 o 
  -5   9   9       12.46       16.61      7.99 o 
  -4   9   9      133.40      154.39     19.72 o 
  -1 -10  10       20.46       30.11     11.50 o 
   0 -10  10       19.82       52.91     13.14 o 
   1 -10  10        0.02        4.68      6.87 o 
   2 -10  10        7.00        1.51      6.32 o 
   3 -10  10        7.56       14.62      9.54 o 
  -4  -9  10        0.31        9.31      7.64 o 
  -3  -9  10       12.07       -1.94      5.90 o 
  -2  -9  10        1.59        6.60      5.87 o 
  -1  -9  10       15.88       37.40     12.58 o 
   0  -9  10        0.40       -3.72      6.15 o 
   1  -9  10       23.95       24.31     10.16 o 
   2  -9  10        0.04        5.03      7.13 o 
   3  -9  10       11.25        5.30      6.28 o 
   4  -9  10       14.79        9.77      8.49 o 
  -5  -8  10        0.47       12.94      8.25 o 
  -4  -8  10       59.98       78.28     15.86 o 
  -3  -8  10        0.95        7.17      7.51 o 
  -2  -8  10        5.44        6.49      5.80 o 
  -1  -8  10        1.48        4.69      6.33 o 
   0  -8  10        1.28       -3.55      6.67 o 
   1  -8  10        0.33        0.91      5.44 o 
   2  -8  10       38.63       24.22      9.78 o 
   3  -8  10      183.90      182.46     22.92 o 
   4  -8  10       42.51       41.58      8.22 o 
   5  -8  10        5.51        2.89      4.32 o 
  -6  -7  10       13.99       17.98      9.20 o 
  -5  -7  10      104.16       97.77     17.67 o 
  -4  -7  10       80.52      128.91     19.64 o 
  -3  -7  10        3.92       22.19      8.91 o 
  -2  -7  10       26.87       24.71      9.18 o 
  -1  -7  10       58.88       55.74     12.56 o 
   0  -7  10        0.06       -6.73      6.73 o 
   1  -7  10      122.18      125.82     18.35 o 
   2  -7  10        0.88        5.76      3.68 o 
   3  -7  10      118.06      117.69     11.77 o 
   4  -7  10        9.32        6.55     10.36 o 
   5  -7  10        9.32        7.02      4.36 o 
   6  -7  10        2.79        2.48      3.51 o 
  -7  -6  10        0.07        1.72      6.03 o 
  -6  -6  10       93.41      103.06     17.92 o 
  -5  -6  10      207.50      222.72     25.02 o 
  -4  -6  10       16.15       15.39      8.60 o 
  -3  -6  10      112.28      128.33     18.16 o 
  -2  -6  10       67.71       58.11     12.88 o 
  -1  -6  10       11.01       14.16      7.72 o 
   0  -6  10       10.04        5.42      5.72 o 
   1  -6  10        4.67        8.07      3.83 o 
   2  -6  10        1.76        3.85      4.34 o 
   3  -6  10        5.45        2.96      3.49 o 
   4  -6  10        2.48        6.08      4.33 o 
   5  -6  10        2.74       -2.25      5.60 o 
   6  -6  10        0.63       10.03     12.53 o 
  -8  -5  10       43.96       55.65     14.20 o 
  -7  -5  10        0.12        5.27      7.06 o 
  -6  -5  10       14.82        7.07      6.47 o 
  -5  -5  10      189.82      193.38     22.70 o 
  -4  -5  10        6.29        4.48      6.28 o 
  -3  -5  10       13.63       11.17      6.37 o 
  -2  -5  10       24.08       10.84      6.52 o 
  -1  -5  10      138.70      159.96     19.01 o 
   0  -5  10        1.66        2.86      2.21 o 
   1  -5  10        9.73        7.51      3.12 o 
   2  -5  10       59.54       59.02      7.57 o 
   3  -5  10       10.84       11.92      7.05 o 
   4  -5  10        1.53       -3.11      4.55 o 
   5  -5  10        8.48        9.68      4.16 o 
   6  -5  10        2.38        0.93      6.97 o 
  -9  -4  10        3.96       -1.10      5.48 o 
  -8  -4  10        5.48       -5.74      6.76 o 
  -7  -4  10       61.73       42.88     12.13 o 
  -6  -4  10       35.31       34.20     10.40 o 
  -5  -4  10       79.99       77.97     14.34 o 
  -4  -4  10      312.49      280.25     25.61 o 
  -3  -4  10      468.51      435.12     31.03 o 
  -2  -4  10       78.51       71.03     12.73 o 
  -1  -4  10       96.15       73.17      6.02 o 
   0  -4  10       24.13       21.14      4.18 o 
   1  -4  10       13.23        8.78      3.78 o 
   2  -4  10      143.69      133.96     11.31 o 
   3  -4  10        1.68        2.36      3.57 o 
   4  -4  10       36.35       25.91      5.98 o 
   5  -4  10        0.01       -3.85      7.95 o 
   6  -4  10        8.49       -8.20      8.20 o 
 -10  -3  10        5.66       -0.58      6.36 o 
  -9  -3  10        0.01        1.10      6.08 o 
  -8  -3  10        0.22        1.17      6.17 o 
  -7  -3  10      102.52      101.72     17.13 o 
  -6  -3  10       36.33       25.32      9.01 o 
  -5  -3  10        0.38       -3.00      6.55 o 
  -4  -3  10       91.41      101.94     15.33 o 
  -3  -3  10       68.86       69.50     12.25 o 
  -2  -3  10       47.05       26.81      8.33 o 
  -1  -3  10        3.16        1.63      1.99 o 
   0  -3  10      145.92      145.52     10.42 o 
   1  -3  10       37.98       32.46      5.58 o 
   2  -3  10       27.38       28.84      5.49 o 
   3  -3  10        3.94        0.20      7.66 o 
   4  -3  10       33.24       27.81      5.87 o 
   5  -3  10        3.06       16.85      8.64 o 
   6  -3  10        5.29       -8.59      8.59 o 
 -10  -2  10        3.62       10.18      7.80 o 
  -9  -2  10        0.76       -0.91      5.43 o 
  -8  -2  10        9.81       22.59      9.38 o 
  -7  -2  10        1.21        7.79      5.92 o 
  -6  -2  10       19.53       25.28      8.82 o 
  -5  -2  10       55.04       77.66     13.91 o 
  -4  -2  10       64.61       67.16     12.78 o 
  -3  -2  10       25.39       25.87      8.28 o 
  -2  -2  10      183.09      169.00     17.86 o 
  -1  -2  10      172.26      136.86      9.57 o 
   0  -2  10       33.70       48.00      6.39 o 
   1  -2  10       37.44       39.01      6.19 o 
   2  -2  10       50.46       48.15      6.90 o 
   3  -2  10       10.81       15.01      4.27 o 
   4  -2  10       19.01       30.61     10.80 o 
   5  -2  10       12.50       29.65     10.97 o 
   6  -2  10       40.60       60.24     15.75 o 
 -11  -1  10       46.64       63.26     15.55 o 
 -10  -1  10       23.06        9.92      8.29 o 
  -9  -1  10        0.29       -0.94      5.10 o 
  -8  -1  10       36.72       39.32     11.11 o 
  -7  -1  10       14.98        9.30      7.89 o 
  -6  -1  10       10.91       17.83      7.26 o 
  -5  -1  10       14.64        8.57      6.36 o 
  -4  -1  10      556.71      595.25     34.47 o 
  -3  -1  10      200.78      197.66     19.36 o 
  -2  -1  10        0.10        1.46      2.40 o 
  -1  -1  10       73.44       81.48     11.44 o 
   0  -1  10        3.33        5.50      3.28 o 
   1  -1  10        7.89       10.08      6.32 o 
   2  -1  10       20.01       14.39      3.88 o 
   3  -1  10       84.91       66.15     13.53 o 
   4  -1  10       89.30       85.19     16.55 o 
   5  -1  10       14.86       -7.93      7.93 o 
 -11   0  10      138.63      153.78     22.99 o 
 -10   0  10       28.32       28.34     10.58 o 
  -9   0  10        1.94        1.15      5.23 o 
  -8   0  10        1.57        4.97      5.40 o 
  -7   0  10       26.83       19.86      9.36 o 
  -6   0  10      216.45      207.26     26.28 o 
  -5   0  10        5.61        5.02      4.77 o 
  -4   0  10      822.91      838.81     21.41 o 
  -3   0  10      152.95      179.02     10.86 o 
  -2   0  10        7.08        5.70      5.36 o 
  -1   0  10       41.19       46.66      6.37 o 
   0   0  10        8.00       40.08      6.17 o 
   1   0  10        1.34        0.70      3.10 o 
   2   0  10        1.36       -2.32      2.71 o 
   3   0  10      207.69      265.17     28.22 o 
   4   0  10       90.13       77.64     16.71 o 
   5   0  10        5.42        7.96      6.57 o 
 -11   1  10      131.86      126.70     21.18 o 
 -10   1  10        0.54       12.75      8.57 o 
  -9   1  10       13.96       17.81      8.14 o 
  -8   1  10        5.61        6.87      6.94 o 
  -7   1  10        3.66       -3.04      6.26 o 
  -6   1  10      129.00      117.10      9.05 o 
  -5   1  10       18.26       20.52     10.58 o 
  -4   1  10      899.03      929.21     33.80 o 
  -3   1  10        6.22        0.40      4.25 o 
  -2   1  10       55.44       54.34      6.77 o 
  -1   1  10       91.88       76.44     10.17 o 
   0   1  10        2.30        4.89      3.05 o 
   1   1  10       26.13       34.33      5.35 o 
   2   1  10       12.91       17.38      7.84 o 
   3   1  10        0.33       -7.28      7.28 o 
   4   1  10        2.77       13.13     10.41 o 
 -11   2  10        7.22       16.26      6.97 o 
 -10   2  10        4.77       12.69     10.41 o 
  -9   2  10        7.28        1.63      5.61 o 
  -8   2  10        0.52        7.86      6.04 o 
  -7   2  10      148.82      159.68     21.34 o 
  -6   2  10        1.99        1.41      2.51 o 
  -5   2  10       81.96       95.44     10.48 o 
  -4   2  10      187.15      185.96     18.75 o 
  -3   2  10      427.46      387.97     17.87 o 
  -2   2  10        0.50        2.29      3.05 o 
  -1   2  10       88.81       74.62      8.86 o 
   0   2  10       20.07       23.72      4.85 o 
   1   2  10        1.14       10.03      7.20 o 
   2   2  10        3.17       -7.34      7.34 o 
   3   2  10       25.74       27.84      9.98 o 
   4   2  10        7.76       16.97      9.08 o 
 -11   3  10       76.31       65.52     16.07 o 
 -10   3  10        0.25       -4.54      5.88 o 
  -9   3  10        0.67       -7.13      7.23 o 
  -8   3  10       42.30       76.49     15.89 o 
  -7   3  10        9.37       11.60      8.47 o 
  -6   3  10       12.57        6.20      4.92 o 
  -5   3  10      137.55      147.42     12.56 o 
  -4   3  10      556.15      563.13     23.37 o 
  -3   3  10       20.04       20.06      6.65 o 
  -2   3  10      539.81      542.77     21.59 o 
  -1   3  10      192.30      219.78     14.92 o 
   0   3  10       35.81       36.27      5.61 o 
   1   3  10       34.11       34.84     11.55 o 
   2   3  10        1.09        9.80      6.63 o 
   3   3  10       43.55       66.33     16.40 o 
 -11   4  10        1.04        8.50      8.14 o 
 -10   4  10        1.32       11.09      8.16 o 
  -9   4  10        5.34       24.13      9.98 o 
  -8   4  10      123.42      154.02     22.16 o 
  -7   4  10      125.23      126.47     18.83 o 
  -6   4  10      180.06      190.87     22.29 o 
  -5   4  10       23.79       27.51      9.42 o 
  -4   4  10        0.76        0.94      4.85 o 
  -3   4  10        0.14        5.86      3.84 o 
  -2   4  10        2.95        1.82      3.61 o 
  -1   4  10       41.08       41.20      6.42 o 
   0   4  10        0.01       -1.87      5.82 o 
   1   4  10        2.88        7.54      6.86 o 
   2   4  10        1.19       -0.20      5.04 o 
 -11   5  10        0.00       -0.83      6.11 o 
 -10   5  10        0.13       -8.66      8.66 o 
  -9   5  10        2.33       -4.23      7.73 o 
  -8   5  10        4.40        2.83      6.52 o 
  -7   5  10        8.84        5.68      6.91 o 
  -6   5  10       18.90       22.78      8.44 o 
  -5   5  10       13.15        7.95      5.88 o 
  -4   5  10      102.50      109.35     15.83 o 
  -3   5  10        5.86        4.13      4.97 o 
  -2   5  10       16.60       16.56      4.34 o 
  -1   5  10       22.06       19.05     10.13 o 
   0   5  10       91.21       97.54     18.70 o 
   1   5  10        0.46        3.46      6.38 o 
   2   5  10        1.02        2.30      6.53 o 
 -11   6  10        2.74        3.84      6.08 o 
 -10   6  10      103.08      119.17     20.82 o 
  -9   6  10        3.44        2.17      5.99 o 
  -8   6  10      135.89      166.09     22.62 o 
  -7   6  10        1.90        1.88      5.65 o 
  -6   6  10        0.42       -0.49      5.75 o 
  -5   6  10        3.41        0.13      4.45 o 
  -4   6  10       12.56        9.53      6.12 o 
  -3   6  10      152.64      118.24     16.29 o 
  -2   6  10       20.91       17.52      6.50 o 
  -1   6  10       23.72       21.42      9.86 o 
   0   6  10        0.01       29.20     11.97 o 
   1   6  10        6.71       -2.80      7.15 o 
 -10   7  10       34.92       34.95     13.41 o 
  -9   7  10       11.99       19.13      9.30 o 
  -8   7  10        2.67        1.20      5.94 o 
  -7   7  10        3.03       10.32      7.22 o 
  -6   7  10       32.96       32.19     10.10 o 
  -5   7  10      128.06      158.97     20.16 o 
  -4   7  10      135.62      109.07     16.63 o 
  -3   7  10       83.35       68.20     12.95 o 
  -9   8  10       13.53        9.67      8.28 o 
  -8   8  10       19.11       21.76     10.10 o 
  -7   8  10        3.58       -4.50      6.42 o 
  -6   8  10       18.07       19.14      7.91 o 
  -5   8  10       12.11       19.18      8.48 o 
  -4   8  10       10.59        7.86      5.76 o 
  -7   9  10        6.98       23.21     10.33 o 
  -6   9  10        0.67        3.21      6.05 o 
  -5   9  10        8.35       14.76      8.02 o 
  -2  -9  11       12.64       15.92      9.15 o 
  -1  -9  11        0.16        3.31      5.76 o 
   0  -9  11       44.80       42.76     12.96 o 
   1  -9  11       10.79       20.03     10.06 o 
   2  -9  11        7.80        5.64      6.19 o 
   3  -9  11        3.50        5.55      8.01 o 
  -4  -8  11        1.81       -7.12      7.12 o 
  -3  -8  11        9.32       16.36      9.50 o 
  -2  -8  11       18.81       23.61      8.64 o 
  -1  -8  11        0.67        8.68      7.02 o 
   0  -8  11       13.51       30.89     11.75 o 
   1  -8  11       21.04        0.50      6.27 o 
   2  -8  11        2.40       -1.49      7.40 o 
   3  -8  11        0.75        9.84      8.60 o 
   4  -8  11       17.13       12.11      7.83 o 
  -6  -7  11       18.54       29.25     10.91 o 
  -5  -7  11        3.87        7.45      6.62 o 
  -4  -7  11       17.64       40.51     12.54 o 
  -3  -7  11       10.86        8.60      7.02 o 
  -2  -7  11       24.11       15.45      8.91 o 
  -1  -7  11        3.16       86.92     15.47 o 
   0  -7  11       27.82       10.48      8.30 o 
   1  -7  11       50.49       52.88     12.93 o 
   2  -7  11      322.98      319.57     29.47 o 
   3  -7  11       17.00       27.84     10.41 o 
   4  -7  11        0.05        5.65      6.39 o 
  -7  -6  11        2.92       -8.79      8.79 o 
  -6  -6  11      168.69      197.74     25.27 o 
  -5  -6  11      111.16      128.56     20.22 o 
  -4  -6  11      145.38      170.40     22.33 o 
  -3  -6  11        6.55       20.55      8.79 o 
  -2  -6  11        1.52       -1.24      6.45 o 
  -1  -6  11        6.40       11.19      7.14 o 
   0  -6  11        1.30        0.78      6.25 o 
   1  -6  11       71.79       67.24     14.44 o 
   2  -6  11      102.40      123.78     17.86 o 
   3  -6  11       28.21       32.60      7.32 o 
   4  -6  11       39.79       39.24      7.19 o 
   5  -6  11        4.03       18.61      8.79 o 
  -8  -5  11        8.29       13.62      7.91 o 
  -7  -5  11       37.33       50.71     13.58 o 
  -6  -5  11        4.12        2.90      5.71 o 
  -5  -5  11      102.95      102.09     17.98 o 
  -4  -5  11        3.92       11.26      7.28 o 
  -3  -5  11       28.82       24.82      9.57 o 
  -2  -5  11        0.14       -0.76      6.10 o 
  -1  -5  11       23.88       21.58      8.13 o 
   0  -5  11       11.41       10.64      7.20 o 
   1  -5  11        8.26       12.78      4.40 o 
   2  -5  11        8.81        7.81      3.90 o 
   3  -5  11        5.34        1.10     11.31 o 
   4  -5  11        1.85       -4.44     11.76 o 
   5  -5  11       84.43       84.41     16.78 o 
  -8  -4  11       21.24       15.96      8.18 o 
  -7  -4  11        0.34        1.83      6.82 o 
  -6  -4  11       90.25      101.49     17.37 o 
  -5  -4  11      118.45      111.64     17.97 o 
  -4  -4  11       49.31       59.21     13.35 o 
  -3  -4  11      129.50      123.55     17.83 o 
  -2  -4  11      276.89      231.44     23.31 o 
  -1  -4  11       10.95        8.55      6.70 o 
   0  -4  11       51.05       53.87      6.66 o 
   1  -4  11       35.01       24.23      5.31 o 
   2  -4  11        3.48        5.78      6.61 o 
   3  -4  11        8.37        7.38      5.17 o 
   4  -4  11        3.21        0.87      7.10 o 
   5  -4  11       12.64        9.69      6.78 o 
  -9  -3  11        6.32       15.13      9.15 o 
  -8  -3  11        4.44       -6.81      6.81 o 
  -7  -3  11       60.56       53.09     13.52 o 
  -6  -3  11       68.98       56.39     13.20 o 
  -5  -3  11        0.02        0.60      5.80 o 
  -4  -3  11       13.92        3.46      5.86 o 
  -3  -3  11       16.66       17.50      8.09 o 
  -2  -3  11      138.11      126.88     16.90 o 
  -1  -3  11       10.12        2.71      3.38 o 
   0  -3  11       26.08       29.68      5.62 o 
   1  -3  11        4.65        3.16      2.66 o 
   2  -3  11        1.29        2.88      3.22 o 
   3  -3  11       15.20       12.54      4.37 o 
   4  -3  11       10.50       22.41      9.44 o 
   5  -3  11        0.51       -3.68      6.10 o 
 -10  -2  11        1.62        8.72      7.66 o 
  -9  -2  11        6.57        7.67      6.25 o 
  -8  -2  11        2.00        0.64      5.73 o 
  -7  -2  11       73.01      126.21     21.00 o 
  -6  -2  11        0.33        5.56      6.79 o 
  -5  -2  11       12.40        3.08      5.92 o 
  -4  -2  11       34.30       30.34      9.67 o 
  -3  -2  11        0.61        4.60      5.85 o 
  -2  -2  11      112.50      107.88     15.28 o 
  -1  -2  11        0.94       -1.98      2.99 o 
   0  -2  11      155.27      130.26     10.65 o 
   1  -2  11       66.23       70.70      8.49 o 
   2  -2  11       52.39       64.35      9.21 o 
   3  -2  11        3.30       10.51      7.54 o 
   4  -2  11       26.36        9.80      7.05 o 
   5  -2  11        4.62       -4.75      6.94 o 
 -10  -1  11       10.54       27.24     11.42 o 
  -9  -1  11        0.00       -1.55      5.44 o 
  -8  -1  11        4.94       10.01      6.68 o 
  -7  -1  11       12.07       11.65      6.71 o 
  -6  -1  11       22.03       15.01      7.85 o 
  -5  -1  11        2.97       -2.93      5.45 o 
  -4  -1  11      248.78      252.40     23.67 o 
  -3  -1  11        3.93        4.58      5.90 o 
  -2  -1  11        2.25       -1.70      2.93 o 
  -1  -1  11       12.97        7.34      2.84 o 
   0  -1  11       19.34       13.99      4.83 o 
   1  -1  11        0.84        2.35      4.59 o 
   2  -1  11       80.06       92.45      9.33 o 
   3  -1  11       19.63       28.33     10.33 o 
   4  -1  11        2.85        7.33      6.53 o 
 -10   0  11       20.58       35.32     11.27 o 
  -9   0  11        0.02       -7.83      7.83 o 
  -8   0  11        7.53       11.37      8.53 o 
  -7   0  11        0.50       11.02      7.19 o 
  -6   0  11       26.71       32.96      9.75 o 
  -5   0  11       68.68       80.79     13.86 o 
  -4   0  11       11.00       14.78      6.81 o 
  -3   0  11        2.14        1.41      5.10 o 
  -2   0  11       17.31       16.40      4.06 o 
  -1   0  11       85.25       82.85      8.69 o 
   0   0  11      152.51      165.70     12.22 o 
   1   0  11       50.22       40.32      6.10 o 
   2   0  11      158.67      184.42     23.18 o 
   3   0  11      120.26      112.09     19.27 o 
   4   0  11      139.47      180.15     25.94 o 
 -11   1  11        4.66       14.84     11.29 o 
 -10   1  11       34.95       34.85     11.87 o 
  -9   1  11       14.44       12.88      7.50 o 
  -8   1  11       61.46       40.52     11.68 o 
  -7   1  11      132.45      141.22     19.27 o 
  -6   1  11      194.92      192.08     21.44 o 
  -5   1  11      293.59      252.27     23.43 o 
  -4   1  11       32.17       36.64      9.81 o 
  -3   1  11      198.18      231.15     20.84 o 
  -2   1  11        1.09        1.13      2.77 o 
  -1   1  11       10.27       11.18      3.98 o 
   0   1  11        7.85        8.16      7.36 o 
   1   1  11        5.94       -0.40      4.92 o 
   2   1  11       16.36       21.37      9.82 o 
   3   1  11      103.26      116.62     20.75 o 
 -11   2  11       37.86       52.03     14.52 o 
 -10   2  11        0.66        6.06      6.24 o 
  -9   2  11       48.38       39.26     12.65 o 
  -8   2  11       18.40       24.77      7.00 o 
  -7   2  11       13.34       27.61      9.00 o 
  -6   2  11       21.80       18.47      7.47 o 
  -5   2  11       75.11       73.59     13.17 o 
  -4   2  11       23.14       21.97      7.82 o 
  -3   2  11        4.93        4.51      4.66 o 
  -2   2  11      100.43       77.45     10.22 o 
  -1   2  11       40.46       37.76      6.18 o 
   0   2  11        0.27        0.98      2.46 o 
   1   2  11       31.41       26.92     11.17 o 
   2   2  11        0.66       -5.76      6.91 o 
   3   2  11       15.46       23.12     11.44 o 
 -11   3  11       37.54       53.84     15.29 o 
 -10   3  11       34.34       28.96     12.16 o 
  -9   3  11      136.72      102.77     19.94 o 
  -8   3  11        5.73        6.54      7.11 o 
  -7   3  11      179.05      186.06     23.49 o 
  -6   3  11        0.24       -4.30      4.30 o 
  -5   3  11        4.40        5.37      4.16 o 
  -4   3  11       33.38       45.21      9.66 o 
  -3   3  11       82.15      104.44     13.65 o 
  -2   3  11       55.50       64.05     12.55 o 
  -1   3  11       22.75       26.01      6.83 o 
   0   3  11       62.82       71.53     14.93 o 
   1   3  11        0.65       -1.87      7.14 o 
   2   3  11        3.34        7.52      7.52 o 
 -11   4  11        0.34        1.09      6.08 o 
 -10   4  11        3.41       10.30      7.90 o 
  -9   4  11        1.55       14.90      9.59 o 
  -8   4  11       66.21       73.70     16.23 o 
  -7   4  11        3.56       11.42      7.63 o 
  -6   4  11       50.02       54.28     13.48 o 
  -5   4  11        2.93        1.59      5.21 o 
  -4   4  11       73.81       78.38      9.38 o 
  -3   4  11       33.71       38.28      8.98 o 
  -2   4  11       28.87       24.45      5.59 o 
  -1   4  11        1.71       -5.98      6.09 o 
   0   4  11        5.66       -6.88      6.88 o 
   1   4  11       13.43       30.52     11.15 o 
 -11   5  11        0.20        4.88      8.39 o 
 -10   5  11       22.73       23.84     11.15 o 
  -9   5  11       24.36       21.64      9.54 o 
  -8   5  11       34.32       50.76     13.75 o 
  -7   5  11       83.63       78.92     16.70 o 
  -6   5  11       33.90       11.44      7.50 o 
  -5   5  11        0.67        6.38      6.42 o 
  -4   5  11       12.39       15.52      7.90 o 
  -3   5  11        4.21        2.96      4.21 o 
  -1   5  11        9.20       13.24      7.69 o 
   0   5  11        5.55       -5.27      6.92 o 
 -10   6  11       55.39       64.16     17.49 o 
  -9   6  11        3.37        3.00      6.52 o 
  -8   6  11        4.98       -0.44      6.25 o 
  -7   6  11        8.30       -6.29      7.11 o 
  -6   6  11       28.00       22.88      9.18 o 
  -5   6  11        5.36        4.28      5.87 o 
  -4   6  11       49.15       43.73     11.27 o 
  -3   6  11        0.16        8.41      5.28 o 
  -1   6  11        1.37       15.26      8.44 o 
  -9   7  11       20.98       25.17     10.96 o 
  -8   7  11       42.15       52.69     13.97 o 
  -7   7  11        1.23        3.89      6.55 o 
  -6   7  11        1.30       -0.11      5.28 o 
  -5   7  11       14.08        6.62      6.72 o 
  -4   7  11       62.25       78.62     15.20 o 
  -7   8  11       22.36       27.15     10.65 o 
  -6   8  11        8.44       17.35     10.26 o 
  -5   8  11      117.96      105.83     18.19 o 
  -3  -8  12        2.95       -1.65      8.14 o 
  -2  -8  12        3.46        9.74      9.65 o 
  -1  -8  12       11.06        6.99      8.40 o 
   0  -8  12       11.04       23.35     10.34 o 
   1  -8  12       12.03       21.53     10.02 o 
   2  -8  12        5.11       21.29      9.77 o 
  -4  -7  12       13.19       15.81     10.13 o 
  -3  -7  12       52.81       76.63     16.25 o 
  -2  -7  12        6.36        3.85      6.90 o 
  -1  -7  12       34.62       43.80     12.92 o 
   0  -7  12        0.18       -3.55      6.43 o 
   1  -7  12      103.70      113.37     18.82 o 
   2  -7  12       98.90      120.60     19.24 o 
   3  -7  12       20.00       42.10     11.64 o 
  -6  -6  12        4.18        3.00      6.90 o 
  -5  -6  12        2.26        6.12      6.55 o 
  -4  -6  12        4.89        1.20      5.91 o 
  -3  -6  12        0.40        5.19      6.32 o 
  -2  -6  12       11.23       11.88      8.54 o 
  -1  -6  12       13.43        6.38      7.36 o 
   0  -6  12        0.09       11.21      6.96 o 
   1  -6  12        4.99        2.06      5.58 o 
   2  -6  12       38.29       44.82     11.93 o 
   3  -6  12       45.40       39.10     10.90 o 
  -7  -5  12        0.60       -6.34      6.94 o 
  -6  -5  12       85.91      116.85     19.76 o 
  -5  -5  12        3.92        7.27      8.23 o 
  -4  -5  12        0.32        0.90      6.59 o 
  -3  -5  12       14.52       14.61      7.36 o 
  -2  -5  12       65.88       77.20     15.57 o 
  -1  -5  12        3.27        6.63      6.25 o 
   0  -5  12        6.17        6.69      6.12 o 
   1  -5  12       32.41       24.74      9.75 o 
   2  -5  12        0.16       -7.47      7.47 o 
   3  -5  12       61.11       48.50     11.37 o 
  -8  -4  12       12.52        6.04      6.80 o 
  -7  -4  12        5.75       -0.59      6.30 o 
  -6  -4  12       10.25       14.38      9.23 o 
  -5  -4  12        0.25        3.94      7.52 o 
  -4  -4  12        1.08       36.20     11.51 o 
  -3  -4  12       72.48       63.83     13.83 o 
  -2  -4  12        8.07        7.67      6.03 o 
  -1  -4  12        2.46        1.31      5.20 o 
   0  -4  12        8.92       16.65      7.62 o 
   1  -4  12       36.72       33.33      9.97 o 
   2  -4  12        8.12        9.25      6.20 o 
   3  -4  12        9.22       15.44      5.33 o 
   4  -4  12        0.01       29.53     10.19 o 
  -8  -3  12        7.54       22.82     10.93 o 
  -7  -3  12       46.37       46.21     12.66 o 
  -6  -3  12        0.96        1.93      5.72 o 
  -5  -3  12        0.16       -3.02      6.06 o 
  -4  -3  12        7.75       23.18      9.28 o 
  -3  -3  12        5.93        6.66      6.58 o 
  -2  -3  12       10.31       22.94      8.77 o 
  -1  -3  12        0.06       -6.50      6.50 o 
   0  -3  12       78.00       60.55     12.04 o 
   1  -3  12        0.01        1.12      3.81 o 
   2  -3  12        0.04        1.73      3.25 o 
   3  -3  12       19.30        7.58      6.67 o 
   4  -3  12        0.00       -5.98      5.98 o 
  -9  -2  12        0.59        3.02      6.33 o 
  -8  -2  12        7.58        3.45      7.55 o 
  -7  -2  12       83.96       81.60     16.59 o 
  -6  -2  12        2.38        7.21      7.23 o 
  -5  -2  12        7.09       11.67      7.34 o 
  -4  -2  12        5.12        6.82      6.38 o 
  -3  -2  12       45.13       30.10      9.91 o 
  -2  -2  12        7.13        4.75      7.39 o 
  -1  -2  12       33.30       30.62      8.05 o 
   0  -2  12        5.79        1.65      5.42 o 
   1  -2  12       21.69       25.53      5.68 o 
   2  -2  12        5.81       16.40      8.83 o 
   3  -2  12        0.96        6.41      6.37 o 
  -9  -1  12       17.90       30.55     10.71 o 
  -8  -1  12        0.14        0.80      6.46 o 
  -7  -1  12       76.50       76.50     15.32 o 
  -6  -1  12        2.44        7.69      6.93 o 
  -5  -1  12       21.09       11.19      7.31 o 
  -4  -1  12       68.38       71.52     13.91 o 
  -3  -1  12      109.16      136.25     17.86 o 
  -2  -1  12        6.98       10.88      6.89 o 
  -1  -1  12        3.51        3.46      4.10 o 
   0  -1  12       18.82       23.04      4.88 o 
   1  -1  12        1.43        6.73      3.88 o 
   2  -1  12        0.09       -2.55      6.29 o 
   3  -1  12        6.08       11.34      7.55 o 
 -10   0  12        0.00       13.17      8.78 o 
  -9   0  12       46.43       50.14     13.73 o 
  -8   0  12        4.64       -0.96      5.52 o 
  -7   0  12       33.92       27.31      9.54 o 
  -6   0  12        5.16       15.33      8.14 o 
  -5   0  12       22.54       26.35      9.10 o 
  -4   0  12       62.40      104.29     16.18 o 
  -3   0  12        5.37       13.73      7.47 o 
  -2   0  12       13.27        7.42      3.13 o 
  -1   0  12        2.30        1.92      5.35 o 
   0   0  12        7.17       19.52      5.18 o 
   1   0  12       23.84       21.81      8.62 o 
   2   0  12       57.21       72.57     15.37 o 
   3   0  12       10.02       -2.61      5.83 o 
 -10   1  12       42.61       63.35     14.95 o 
  -9   1  12        0.05        6.40      7.07 o 
  -8   1  12        0.05        2.05      6.31 o 
  -7   1  12        7.42        9.43      8.19 o 
  -6   1  12       56.75       47.75     12.38 o 
  -5   1  12       26.33       19.53      8.45 o 
  -4   1  12      157.47      165.64     19.19 o 
  -3   1  12      122.45      122.58     16.43 o 
  -2   1  12        3.57        5.08      6.27 o 
  -1   1  12       27.68       40.16      6.93 o 
   0   1  12       25.67       34.76     10.87 o 
   1   1  12       35.47       46.30     12.50 o 
   2   1  12        0.26        0.40      5.71 o 
 -10   2  12       26.74       16.39      8.41 o 
  -9   2  12        0.21       19.26      9.78 o 
  -8   2  12        2.10       19.10      9.57 o 
  -7   2  12        7.75        9.94      7.37 o 
  -6   2  12       20.22       13.07      7.04 o 
  -5   2  12       38.40       38.18     10.34 o 
  -4   2  12        7.27        8.29      6.20 o 
  -3   2  12       37.20       35.79      9.38 o 
  -2   2  12       27.79       36.15      6.48 o 
  -1   2  12       32.11       20.66      4.96 o 
   0   2  12        3.63        8.48      6.71 o 
   1   2  12       23.11       17.24      7.48 o 
 -10   3  12       75.26       77.45     25.68 o 
  -9   3  12      165.95      158.56     16.53 o 
  -8   3  12       26.92       42.43      8.62 o 
  -7   3  12        3.20        0.25      6.39 o 
  -6   3  12      115.68      138.76     19.07 o 
  -5   3  12       10.35        4.62      4.70 o 
  -4   3  12       27.40       14.62      6.30 o 
  -3   3  12      158.93      140.78     16.45 o 
  -2   3  12       26.80       34.25      6.64 o 
  -1   3  12        6.83       -1.94      5.19 o 
   0   3  12       40.09       35.29     11.80 o 
   1   3  12       35.90       41.41     13.17 o 
 -10   4  12        2.04        3.26      7.37 o 
  -9   4  12       26.47       43.48     15.00 o 
  -8   4  12       47.53       58.95     15.46 o 
  -7   4  12       31.57       38.49     12.48 o 
  -6   4  12       26.53       19.78      6.03 o 
  -5   4  12        1.43       11.09      6.08 o 
  -4   4  12        3.13        7.44      5.61 o 
  -3   4  12       38.72       41.02      9.65 o 
  -1   4  12       16.58        8.92      6.95 o 
   0   4  12        2.00       -2.48      6.98 o 
  -9   5  12       99.41      124.18     22.64 o 
  -8   5  12       26.75       57.80     15.72 o 
  -7   5  12       52.67       40.46     12.44 o 
  -6   5  12        5.48        6.31      7.50 o 
  -5   5  12       12.41        6.87      3.80 o 
  -4   5  12       25.64       35.46      9.81 o 
  -1   5  12       11.92       22.80     11.11 o 
  -9   6  12        0.99       -2.64      7.40 o 
  -8   6  12        0.75        9.68      7.93 o 
  -7   6  12        1.30        4.77      6.04 o 
  -6   6  12       19.70       43.23     12.44 o 
  -5   6  12       65.22       79.19     16.22 o 
  -4   6  12       10.47       19.27     10.01 o 
  -6   7  12        0.05        0.92      6.04 o 
  -2  -7  13        0.09       -6.99      7.66 o 
  -1  -7  13       15.45       31.07     11.75 o 
   0  -7  13        1.77        7.22      7.94 o 
  -4  -6  13        0.20       -9.14      9.14 o 
  -3  -6  13        4.61       -0.85      5.52 o 
  -2  -6  13       12.03        6.79      6.77 o 
  -1  -6  13       30.32       34.49     11.25 o 
   0  -6  13        1.36       -3.64      6.49 o 
   1  -6  13        3.20       -3.58      5.79 o 
  -6  -5  13        0.00       10.57      8.10 o 
  -5  -5  13       84.71       99.94     18.98 o 
  -4  -5  13        0.26       -1.95      6.33 o 
  -3  -5  13        8.12       23.69      9.83 o 
  -2  -5  13       10.97       29.04     10.71 o 
  -1  -5  13       40.65       33.03     11.05 o 
   0  -5  13        0.54       -2.99      6.12 o 
   1  -5  13        4.54        8.08      6.37 o 
   2  -5  13       29.97       42.84     10.73 o 
  -7  -4  13        0.38       12.40      8.77 o 
  -6  -4  13       22.36       27.12     11.16 o 
  -5  -4  13       14.64       22.57     10.84 o 
  -4  -4  13       28.81       38.67     12.83 o 
  -3  -4  13       12.89       16.99      9.88 o 
  -2  -4  13        3.84       -2.96      7.92 o 
  -1  -4  13       19.46       31.57     10.73 o 
   0  -4  13        3.33        6.22      6.15 o 
   1  -4  13       22.99       14.83      7.66 o 
   2  -4  13       27.72       24.22      8.10 o 
  -7  -3  13        5.04        2.18      7.12 o 
  -6  -3  13       38.26       43.75     14.17 o 
  -5  -3  13        0.36       -4.78      6.66 o 
  -4  -3  13       70.27       53.20     13.14 o 
  -3  -3  13        9.21       10.28      7.24 o 
  -2  -3  13        2.29        9.72      6.35 o 
  -1  -3  13       47.28       51.39     12.22 o 
   0  -3  13       14.73       19.08      8.00 o 
   1  -3  13        1.13       12.03      6.62 o 
  -8  -2  13        1.10       -1.14      7.62 o 
  -7  -2  13        4.43        4.45      6.88 o 
  -6  -2  13        0.65        4.83      6.81 o 
  -5  -2  13        1.19       -1.61      5.62 o 
  -4  -2  13       53.38       63.13     13.48 o 
  -3  -2  13       13.69       20.02      8.87 o 
  -2  -2  13       27.74       19.33      8.38 o 
  -1  -2  13       12.84       17.03      8.25 o 
   0  -2  13        2.18       -4.24      5.08 o 
  -8  -1  13        8.76        7.39      8.77 o 
  -7  -1  13        8.38        8.69      8.57 o 
  -6  -1  13        0.50       20.26      9.02 o 
  -5  -1  13       91.08      111.54     18.16 o 
  -4  -1  13       42.84       35.50     10.96 o 
  -3  -1  13       10.76       14.99      7.45 o 
  -2  -1  13      164.34      180.56     20.82 o 
  -1  -1  13        1.20       -4.31      5.61 o 
   0  -1  13        5.03        6.31      5.27 o 
   1  -1  13        1.37       -2.99      4.86 o 
   2  -1  13       21.96       31.67     10.35 o 
  -9   0  13        0.35       -9.37      9.37 o 
  -8   0  13        0.31        3.26      6.19 o 
  -7   0  13        1.11        7.84      6.86 o 
  -6   0  13        2.50        8.92      7.42 o 
  -5   0  13      555.25      566.34     38.79 o 
  -4   0  13       99.06       87.08     15.80 o 
  -3   0  13       30.57       23.07      8.85 o 
  -2   0  13        1.61        2.27      4.65 o 
  -1   0  13        1.55       -1.52      3.22 o 
   0   0  13        2.52        8.44      5.61 o 
   1   0  13        0.57        1.89      4.70 o 
  -9   1  13       26.41       32.71     12.15 o 
  -8   1  13        5.29        1.12      5.99 o 
  -7   1  13        3.44       -4.39      7.55 o 
  -6   1  13       62.32       78.80     15.60 o 
  -5   1  13       64.23       76.69     14.88 o 
  -4   1  13      195.88      191.40     21.74 o 
  -3   1  13        4.34        7.95      6.38 o 
  -2   1  13        3.23        6.64      5.47 o 
  -1   1  13        4.22       -1.88      3.94 o 
   0   1  13        2.96       -1.34      4.75 o 
   1   1  13        4.77       -5.29      5.31 o 
  -9   2  13        4.13       -8.68      8.68 o 
  -8   2  13        0.02       -0.14      5.76 o 
  -7   2  13        4.30       13.56      8.19 o 
  -6   2  13        0.06        0.24      6.75 o 
  -5   2  13       24.44       25.43      8.71 o 
  -4   2  13        6.01        6.08      6.07 o 
  -3   2  13      149.17      159.75     18.82 o 
  -2   2  13       12.56        6.89      5.31 o 
  -1   2  13       52.08       54.87     12.45 o 
   0   2  13        0.21        2.10      5.04 o 
  -9   3  13       90.61      108.93     19.74 o 
  -8   3  13        0.62       -1.76      6.41 o 
  -7   3  13       25.37       30.11      9.84 o 
  -6   3  13        8.45        7.87      6.43 o 
  -5   3  13      118.44      120.61     17.70 o 
  -4   3  13       12.28       26.24      8.82 o 
  -3   3  13       16.79        8.95      5.81 o 
  -1   3  13       35.06       21.79      9.61 o 
  -8   4  13        6.23       10.76      7.31 o 
  -7   4  13       17.82        5.26      6.14 o 
  -6   4  13        0.07        0.10      9.97 o 
  -5   4  13        2.74       13.25      7.26 o 
  -4   4  13       12.59       15.47      8.44 o 
  -7   5  13        9.87       17.99      6.64 o 
  -6   5  13        6.52       15.06      7.24 o 
  -5   5  13        9.72       10.85      7.26 o 
  -3  -5  14      124.05      124.29     21.26 o 
  -2  -5  14       52.19       54.06     13.79 o 
  -5  -4  14        0.40       -0.65      7.19 o 
  -4  -4  14        5.14        1.65      6.32 o 
  -3  -4  14      117.36      138.12     21.40 o 
  -2  -4  14       26.95       26.65     10.39 o 
  -1  -4  14       55.98      101.11     17.22 o 
  -6  -3  14        0.01       23.84     10.07 o 
  -5  -3  14        5.30        6.32      7.97 o 
  -4  -3  14        0.39       -3.35      6.61 o 
  -3  -3  14       12.62       -7.84      7.84 o 
  -2  -3  14        1.61       -1.90      7.87 o 
  -1  -3  14        3.56       -0.41      5.84 o 
   0  -3  14       19.61       22.78      9.11 o 
  -6  -2  14       81.85       78.54     17.09 o 
  -5  -2  14       20.74       31.83     12.13 o 
  -4  -2  14       36.82       25.10     10.38 o 
  -3  -2  14        2.75        1.05      5.94 o 
  -2  -2  14       18.52       11.03      7.15 o 
  -1  -2  14        0.94        2.57      5.86 o 
  -7  -1  14       39.69       65.40     17.30 o 
  -6  -1  14       51.87       74.52     16.04 o 
  -5  -1  14        3.43        7.91      7.26 o 
  -4  -1  14      111.38      115.59     18.82 o 
  -3  -1  14       22.13       19.69      9.21 o 
  -2  -1  14       37.26       36.76     10.22 o 
  -1  -1  14        0.00       -5.36      5.36 o 
  -7   0  14        2.67       19.08      9.90 o 
  -6   0  14      315.50      314.56     31.25 o 
  -5   0  14       28.08       25.51     10.24 o 
  -4   0  14      277.21      371.60     31.57 o 
  -3   0  14       55.59       56.12     12.73 o 
  -2   0  14        1.10        8.19      6.52 o 
  -7   1  14        3.37       -3.94      6.31 o 
  -6   1  14       46.85       56.07     14.46 o 
  -5   1  14       76.69       64.29     14.00 o 
  -4   1  14       53.31       59.30     13.25 o 
  -3   1  14      143.94      123.89     17.58 o 
  -7   2  14       40.04       54.97     13.74 o 
  -6   2  14        1.44       -7.28      7.28 o 
  -5   2  14        0.79       10.62      6.48 o 
  -4   2  14       74.58       77.17     14.28 o 
  -3   2  14       19.03       15.55      6.89 o 
  -6   3  14        7.82        4.12      5.84 o 
  -5   3  14        0.07        7.92      8.03 o 
  -4   3  14        0.22        6.30      6.39 o 
                                                 
